# Supplementary material for: Identification and Expression Analysis of CAMTA Genes in Tea Plant Reveal Their Complex Regulatory Role in Stress Responses
Source: Front Plant Sci. 2022 May 27;13:910768. doi: 10.3389/fpls.2022.910768 (PMC9196129; doi:10.3389/fpls.2022.910768)
Supplement: Supplementary file 1 [file Data_Sheet_1.ZIP › Table S1.xlsx]

## Sheet: Sheet1
Table S1. The information of gene specific primers for qRT-PCR analysis.
Gene name	Left primer	Right primer	annealing temprature (℃)	Product size (bp)
CsCAMTA1	ATTTGCTAAAGTGTGATG	GGTTCAGTATGACGAATA	52.5	175
CsCAMTA2	TCCTCTAACGAACCTGATT	TTTAACAAAGCCGTCTCTC	60	87
CsCAMTA3	CAACCTCTGGTAATGATAA	TCTGTGAAGTAATGATGATT	55	169
CsCAMTA4	CGGAGAGCACAAGAAGAA	ATTATTATCAGGAGAGGCAAGT	56	90
CsCAMTA5	GAGTAGTCACGAATCATCTACGTCA	TCAGTTGAAAAAGCCCATCC	56	111
CsGAPDH	TTGGCATCGTTGAGGGTCT	CAGTGGGAACACGGAAAGC	58	210
