# Supplementary material for: Identification and Expression Analysis of CAMTA Genes in Tea Plant Reveal Their Complex Regulatory Role in Stress Responses
Source: Front Plant Sci. 2022 May 27;13:910768. doi: 10.3389/fpls.2022.910768 (PMC9196129; doi:10.3389/fpls.2022.910768)
Supplement: Supplementary file 1 [file Data_Sheet_1.ZIP › Table S2.xlsx]

## Sheet: Sheet1
Table S2. List of CAMTA protein sequences in Arabidopsis, rice, grape, poplar, Citrus and tea plant.
CAMTA name	Gene ID	CAMTA protein sequences
AtCAMTA1	AT5G09410.1	MVDRRSFGSITPPLQLDMEQLLSEAQHRWLRPTEICEILQNYHKFHIASESPTRPASGSLFLFDRKVLRYFRKDGHNWRKKKDGKTIREAHEKLKVGSIDVLHCYYAHGEANENFQRRCYWMLEQHLMHIVFVHYLEVKGNRTSIGMKENNSNSVNGTASVNIDSTASPTSTLSSLCEDADTGNRYGWTPAPGMRNVSQVHGNRVRESDSQRLVDVRALDTVGNSLTRFHDQPYCNNLLTQMQPSNTDSMLVEENSEKGGRLKAEHIRNPLQTQFNWQDDTDLALFEQSAQDNFETFSSLLGSENLQPFGISYQAPPSNMDSEYMPVMKILRRSEDSLKKVDSFSKWAIKELGEMEDLQMQSSRGDIAWTTVECETAAAGISLSPSLSEDQRFTIVDFW…
AtCAMTA2	At5g64220.1	MADRGSFGFAPRLDIKQLLSEAQHRWLRPAEICEILRNHQKFHIASEPPNRPPSGSLFLFDRKVLRYFRKDGHNWRKKKDGKTVKEAHEKLKVGSIDVLHCYYAHGEDNENFQRRCYWMLEQDLMHIVFVHYLEVKGNRMSTSGTKENHSNSLSGTGSVNVDSTATRSSILSPLCEDADSGDSRQASSSLQQNPEPQTVVPQIMHHQNASTINSYNTTSVLGNRDGWTSAHGNRVKGSNSQRSGDVPAWDASFENSLARYQNLPYNAPLTQTQPSTFGLIPMEGKTEKGSLLTSEHLRNPLQSQVNWQTPVQESVPLQKWPMDSHSGMTDATDLALFGQGAHENFGTFSSLLGSQDQQSSSFQAPFTNNEAAYIPKLGPEDLIYEASANQTLPLRKALL…
AtCAMTA3	At2g22300.1	MAEARRFSPVHELDVGQILSEARHRWLRPPEICEILQNYQRFQISTEPPTTPSSGSVFMFDRKVLRYFRKDGHNWRKKKDGKTVKEAHERLKAGSVDVLHCYYAHGQDNENFQRRSYWLLQEELSHIVFVHYLEVKGSRVSTSFNRMQRTEDAARSPQETGDALTSEHDGYASCSFNQNDHSNHSQTTDSASVNGFHSPELEDAESAYNQHGSSTAYSHQELQQPATGGNLTGFDPYYQISLTPRDSYQKELRTIPVTDSSIMVDKSKTINSPGVTNGLKNRKSIDSQTWEEILGNCGSGVEALPLQPNSEHEVLDQILESSFTMQDFASLQESMVKSQNQELNSGLTSDRTVWFQGQDMELNAISNLASNEKAPYLSTMKQHLLHGALGEEGLKKMDS…
AtCAMTA4	At1g67310.1	MSSVAEDNSFTCDIATIFVAICRNPPANPSDSLFQYEISTLYQEAHSRWLKPPEVLFILQNHESLTLTNTAPQRPTSGSLLLFNKRVLKFFRKDGHQWRRKRDGRAIAEAHERLKVGNAEALNCYYAHGEQDPTFRRRIYWMLDPEYEHIVLVHYRDVSEREEGQQTGGQVYQFAPILSTQNVSYNQYIGDSSDIYQQSSTSPGVAEVNSNLEGSASSSEFGQALKMLKEQLSIGDEHVNSVDPHYIQPESLDSLQFLEYSDIDHLAQPTTVYQRPENNKLERCYGGNFGAQYSAKNDSNKLERCYGGYVGGAEYHSSNLMLVKNGSGPSGGTGGSGDQGSESWKDVLEACEASIPLNSEGSTPSSAKGLLAGLQEDSNWSYSNQVDQSTFLLPQDLGS…
AtCAMTA5	At4g16150.1	MAGVDSGKLIGSEIHGFHTLQDLDIQTMLDEAYSRWLRPNEIHALLCNHKFFTINVKPVNLPKSGTIVLFDRKMLRNFRKDGHNWKKKKDGKTIKEAHEHLKVGNEERIHVYYAHGEDTPTFVRRCYWLLDKSQEHIVLVHYRETHEVHAAPATPGNSYSSSITDHLSPKIVAEDTSSGVHNTCNTGFEVRSNSLGSRNHEIRLHEINTLDWDELLVPADISNQSHPTEEDMLYFTEQLQTAPRGSVKQGNHLAGYNGSVDIPSFPGLEDPVYQNNNSCGAGEFSSQHSHCGVDPNLQRRDFSATVTDQPGDALLNNGYGSQDSFGRWVNNFISDSPGSVDDPSLEAVYTPGQDSSTPPTVFHSHSDIPEQVFNITDVSPAWAYSTEKTKILVTGFFHD…
AtCAMTA6	At3g16940.1	MDGDGLGRLIGSEIHGFHTLQDLDVQTMLEEAKSRWLRPNEIHAILYNPKYFTINVKPVNLPNSGRIILFDRKMLRNFRKDGHNWKKKKDGRTVKEAHEHLKVGNEERIHVYYAHGEDNTTFVRRCYWLLDKARENIVLVHYRDTQEAATTSGDSISSPISVSEQTFPNRVAAEDIDTVVRNHDISLHDINTLDWDELLVPTDLNNQSAPTVDNLSYFTEPLQNAANGTAEHGNATVADGSLDALLNDGPQSRESFGRWMNSFISESNGSLEDPSFEPMVMPRQDPLAPQAVFHSHSNIPEQVFNITDVSPAWAYSSEKTKILVTGFLHDSYQHLERSNLYCVCGDFCVPAEYLQAGVYRCIIPPHSPGMVNLYLSADGHKPISQCFRFEHRAVPVLDK…
OsCAMTA1	LOC_Os01g69910.1	MQHQQGFDTHRLHQEVKSRWLKPKEVLQILQNHDRFIITHKTPHKPPSGAWFLFNRRVLRYFRNDGYEWRKKKNGKTIAEAHERLKVDNVDALNCYYAHADKNSTFQRRIYWMLDPAYDHIVFVHYRDVQEGSISVSALNDSSTSNQNGSGSRAEAQSSPGLTSELFAPCLNSCSPGSAEEVSSQIMAINNETNSVSQPDWVQHCNQAALRKLKVQLSLEDREDHDVDAKDIPSNSEPITVYGIQNEEPGTCRNLADVFSGLEFSKENHPEETGLPFSSTIDVLKNSDTWLEEDQIEAILHSASMIVTENQWFNIREVSPEWSYCSESTKVIIAGDFLRDPSHGSWAIVFGDVKVHAEIVQQGVIRCHTPCLDARKVTMYLIDENEKACSEARQFEFHN…
OsCAMTA2	LOC_Os03g09100.1	MAEGRRYAIAPQLDIEQILKEAQRRWLRPTEICEILKNYRSFRIAPEPPNRPPSGSLFLFDRKVLRYFRKDGHNWRKKRDGKTVKEAHERLKSGSIDVLHCYYAHGEENINFQRRSYWMLEEDYMHIVLVHYLEVKAGKLSSRSTGHDDVLQASHADSPLSQLPSQTTEGESSVSGQASEYDETESDIYSGGARYNSFSRMRQHENGGGSVIDDSIFSSYVPASSVGSYQGLQATAPNTGFYSHGQDNLPVVLNESDLGTAFNGPNSQFDLSLWIEAMKPDKGTHQIPLYQAPVPSEQSPFTGGPGIESFTFDEVYNNGLSIKDVDGDDTDGETPWQIPNASGTFATADSFQQNDKTLEEAINYPLLKTQSSSLSDIIKDSFKKNDSFTRWMSKELAEV…
OsCAMTA3	LOC_Os04g31900.1	MSLSFDINVLHKEARSRWLKPSEVYYILQNHERFPITPEPPKKPPSGSLFLYNRRVNRYF RRDGHAWRRKKDGRTVGEAHERLKVGNVDALSCYYAHGEQNPCFQRRCFWMLEPAYEHIV LVQYREVGAAEGRYNSASLLNGPTDSLSVLSYPNATYGNQYLGSTSGVSDGSESLHSNLS SVTEVSSYSANKDNGILQSIQELSQSTIMGAPALGQSSLEQSIEVRWVDNSNSTNKSGLN RALKQIVEQLSLGDDEDDDYIHQAQPFDFITNIEAPDRQRDASRNVSGGSQAKQIRAEEM QNGLGRGIPSSWEDVLQSSSGFPAPSIYQSTPHYPQNSEYQPPGSLYNSDMQQISAAKRF LLETEDSIDSPSYNYVPREEGNNGTNTLSVHDY…
OsCAMTA4	LOC_Os07g30774.1	MAGAGGWDPLVGSEIHGFLTYPDLNYEKLVAEAAARWFRPNEIYAILANHARFKIHAQPV DKPVSGTVVLYDRKVVRNFRKDGHNWKKKKDGRTVQEAHEKLKIGNEERVHVYYARGEDD PNFFRRCYWLLDKDLERIVLVHYRQTAEENAMAPPNPEPEVADVPTVNLIHYTSPLTSAD STSGHTELSLPEEINSHGGISASSETGNHDSSLEEFWANLLESSIKNDPKVVTSACGGSF VSSQQINNGPKNSGNIVNTSMASNAIPALNVVSETYATNHGLNQVNANHFGALKHQGDQT QSLLASDVDSQSDQFISSSVKSPMDGNTSIPNEVPARQNSLGLWKYLDDDSPGLGDNPSS VPQSFCPVTNERLLEINEISPEWAYSTETTKVV…
OsCAMTA5	LOC_Os07g43030.1	MAEVRKYGLPNQPPDIPQILLEAQNRWLRPTEICHILSNYKKFSIAPEPPNRPASGSLFL FDRKILRYFRKDGHNWRKKKDGKTVKEAHEKLKVGSVDVLHCYYAHGEENENFQRRTYWL LEEGFMNIVLVHYLEVKGKNNFSRVASKVSAVLKKLKRVQDYLMLIVLHAQTLSLVRASV SKEKFGATDNCRASSRYHPFVEMQQPVDGVMMNNMLGVSAPSAGYHGEMQTTTANSDNHF ATHYDIAGVFNEAGAGLRGVSKTLHDSVRFAEPYPECSAEFMEPALYSSNATMESNNLDD NSRLETFMSEALYTNNLTQKEADALSAAGIMSSQAENNSYTDGIRYPLLKQSSLDLFKIE PDGLKKFDSFSRWMSSELPEVADLDIKSSSDAF…
OsCAMTA6	LOC_Os10g22950.1	MAAAADARRFAVVPQLDIAQILKEAQQRWLRPAEICEILKNYKSFRIAPEPPNRPQSGSL FLFDRKVLRYFRKDGHNWRKKKDGKTVKEAHERLKSGSIDVLHCYYAHGEENENFQRRTY WMLEEDFMHIVLVHYLETKGGKSRTRGNNDMHQAAVMDSPLSQLPSQTIDGESSLSGQFS EYEEAESDVYSGGTGYHSFTQMQQQQNGIGPVTDASMFSSRVSASSIGNYQGQHAMGHTT NFYSSSQHDSPLVLSDPNLELANNGHESLWNGVMKPDEGTVQMTHLQPPVHPEQGMFTTE GQGVEYLTFDEVYSDGLSLKDIGAAGADVEPFWQLSSATADISATENSVQQNDGSLGAAI GFPFLKTQSSNLSDILKDSFKKSDSFTRWMSKE…
VvCAMTA1	GSVIVT01004860001	MPKSVARRLEKLQRDFLWEGANGGKKAHLVKWEVVCADKEKGGLGLRKLACLNKALLGKW IWRFARAKEDIWKKVLEAKYGQEDFGWRTRKANGVFGVGVWKEILKEFAWCWENMVFKVG KGNKIRFWIDPWCGNNVPSQSFPNLFSMAAQRNVTVEEMWDQNFGQGGWNLRFLRAFNDW ELDMVGNLLVEFREHRVTLEEHSVIWKEGGDGLFRVKRAYSVLASGSLFLFDRKVLRYFR KDGHNWRKKKDGKTVKEAHERLKAGSIDVLHCYYAHGEDNENFQRRSYWMLEEELSHIVL VHYREVKGNRTSFNRIKETEGALINSQETEEVVPNSETDCSVSSSFPMNSYQMASQTTDT TSLNSAQASEYEDAESAYNHQASSRLHSFLEPV…
VvCAMTA2	GSVIVT01010510001	MSGFDFNDLLKEAQIRWLKPAEVLFILQNYEKHQLTQEPPQKPTSGSLFLFNKRVLRFFR KDGHSWRKKKDGRTVGEAHERLKVGTVETINCYYAHGEQNPSFQRRSYWMLDPAYEHIVL VHYREISEGRHSPGSNSLLSSGSTQTQSPSSYNSQIPGSTSAVSELYDSPQNVCSPGSVE VSSEVVMKSNVREHLDRINGIGDFGNSSELEVSQALRRLEEQLSLNDDSLEAIDAFQSQN ENMNGLETLEYERKMSKQDQHAVLLSGPEYTVHDQHYTGYAGCSTDDLMLPQDAGDNREH YHHQSTVEGRDTLSWEEIMEFCKSSSGVDSKEKHKSYGNERPLSSSGRGAAEKQQNSHWL NVDGTNSESSSILLPSEVENLNFPEYKTNTHAV…
VvCAMTA3	GSVIVT01017670001	MAESRRYVPNQQLDLEQILLEAQHRWLRPTEICEILRNYQKFLITPDPPVTPPAGSLFLF DRKALRYFRKDGHRWRKKKDGKTVKEAHEKLKAGSVDVLHCYYAHGEDNENFQRRSYWML DEQLEHIVLVHYREIKEGYKTSTSVPRLPNAVPASQIGTIQGSSAPCLSQGNAPTVTGQI SYASSPNTADWSGQTLSSEFEDGDSGDDPGTSSLAQPILGSVFYNASLPTHEASGFAGLS RNQLGSGLAGVHFSHGASTSVQDEIHGSSSSVHDQKFGFEQPNGADFITNKLTDARLDSD RTVQNFAARGDGLSPALDIKGLTAASQRAVQGPLEHNFHLVHPQFQNCSSSHVADTSTAH IENKSKEDGANNDASGELKKLDSFGRWMDKEIG…
VvCAMTA4	GSVIVT01035027001	MESSVPGRLAGWDIHGFRTMEDLDVDSILEEAKGRWLRPNEIHAILCNYTLFTVNVKPVN LPPSGKIVLFDRRMLRNFRKDGHNWKKKNDGKTVKEAHEHLKVGNDERIHVYYAHGQDNP TFVRRCYWLLDKTLEHIVLVHYRETQESQGSPVTPVNSSPSPNSATSDPSAPWLLSEETD SGTGSTYRAGEKEHQEPRDSITVRNYEMRIHELNTLEWDELLVSNDPNNSMAPKEGKISS FEQQNQHVITSSNSYNRPHSTNDLPVGISPLGNPAESIAGNESAHFNFLDDVYFQKIGGQ VNPNGQRRDSVAVGTGDPVDILLKDSLEPQDSFGRWMNYIMTDSPVSVDDPSLGSPVSSS HDSVVSAAGNHQQSSVPDTIFSITDFSPSWAIS…
PtCAMTA1	Potri.001G057800.1	MLQSGYDINSLFEEAQTRWLKPAEVIFILQNHDKYQFTEKPPQKPTSGSLFLFNKRVLKF FRRDGHNWRKKKDGRSVGEAHERLKVGNVEALNCYYAHGEQNQNFQRRSYWMLDQAFEHI VLVHYRDITEGKPSPGSAAQLSPIFSYSPGTNTSQTQGSTSAISSVYEPYQSFSSPASVD VSSGLGIKDNEVGRTAEFTSSANKEVTQFFRRLEEQLSLNEDSAEEIGPFGAEEGAINDT KILEYVNNISKEDQSKNLLHGSLYIVDYQSYGGLAGNQLERNNLAPLQDAGDSGAYQQPY SHYYTDGSEEPLPWNEGIESYKTSSGIEYQEKTKSSLSTEPAQEQENSYWINFNEPNVRN SSLLLPQEVENFELPAYSSVIETHENNSNFYAM…
PtCAMTA2	Potri.005G075100.1	MADSRRYPLGNQLDIQQILVEAQNRWLRPAEIVEILSNYQRFRIAPEPAHMPPSGSLFLF DRKVLRYFRKDGHNWRKKKDGKTVKEAHERLKSGSVDVLHCYYAHGEDNENFQRRSYWML EEELSHIVLVHYREVKGTRTNFNRIKEYEEPIPYSQETKDMMPNSEMDTSVSSSFRSNGY QVPTGTTDSTSMNSALASEYEDAESGYNNQASSRFNSFLEVQRPAMEKMDTGTSIPYDHM LFSSGYQGKMPAVPVMEFISPAQVDTAKDTIGTEPASEPQKVFDLPSWEDVLENCSRGIE SVPFQTTLLSQVDTVGVIPKQEDILEKFLANSFDKRQGMVGVIPKQEDILEKFLTNSFDR SQDIGSHLLDQEAWQTIEGGYSHRPKWSLDQKL…
PtCAMTA3	Potri.007G093400.1	MADTKRYPLGNQLDIQQILLEAQHRWLRPAEICEILTNYQRFRIAPEPAHMPPSGSLFLF DRKVLRYFRKDGHNWRKKKDGKTVKEAHERLKSGSVDVLHCYYAHGEDNENFQRRSYWLL EEELSHIVLVHYREVKQGTRTNFNRIKEHEECIPYSQETEDTMPSSEMDTSVSSRFHPNG YQVPTRTTDTTSMNSAQASEYEDAESVYNNQASSTFHSFLEVQKPAMERIDTGSSVHYDH MTFSSDYQGKLSAVPGMDVISLAQVDKTKETNGTESACEPQKVIDLPSWEDVLENYARGT ESVPFQTLLSQDDTVGIIPKQEDGILEKLLTNSFDKREDIGSHILDQEAWQSMEGVSSHL LKWSVDQKLLLNSGYDLTARFPDQQLDSGNLIN…
PtCAMTA4	Potri.010G141700.1	MESGFPDRLIGSEIHGFNFLRDLDVPNIMEESRTRWLRPNEIHAMLCNYKLFTINVKPVN FPKSGTIVLFDRKMLRNFRKDGHNWKKKKDGKTVKEAHEHLKVGNEERIHVYYAHGQDNQ TFVRRCYWLLDKSLEHIVLVHYRETQEGSPATPVNSHSSSVSDQSAPRLLSEEFDSGAAR AYDSKLTGSSDSLTVRSHAMRLHELNTLEWDELVTNDPGNLIPPGGDKIPCFDRQNQIAV NGSVNDGGILSGYHLSAEMSTLGNLTKSIVRSGNTQFNSPDSVYSQLTSAQVNSDAQRKG SIVPGTSDSLNNLFNDGLQSQDSFGRWMSSIIDHSPCSVDDAVLESSISSGHDSFASPGI DQHQSSVQEQTFIITDFSPAWAFSNETTKILVT…
PtCAMTA5	Potri.010G153100.1	MLMAETRRYIPDHTINIEQILEEAKHRWLRPTEILEILRNYQKFKLTAEPPARPAAGSMF LFDRKALRYFRKDGHRWRKKKDGKTVREAHEKLKAGSVDVLHCYYAHGEDNENFQRRCYW MLDGQLEHIVFVHYREVKEGYKSGVSRLLEDSGTQVENLQPSPVTSFAQAASPASTVQTS YASSPNRIDWNGKALSSEFEDVDSRNGPGTSSLAQSIHGSMSHNSSLLSPRVEGFHVLPK NPPGSWLAGAKFDLGTQSSLLPEISSSERSVSRLPGQKFFVDQPGGAEFITNKLTDATLE GIAVPDTVVSATGLITDRTATPQNVIQELDFNLISPQLHNLSGTQTVAASTAQVENKAND GGANNIESGELKKLDSFGRWMDKEIGGDCDDSL…
PtCAMTA6	Potri.008G107900.1	MESGFSDRLVGSEIHGFHTLRDLDVPNIMEESRTRWLRPNEIHAMLCNHKYFTINVKPVK LPMSGTIVLFDRKMLRNFRKDGHNWKKKKDGKTVKEAHEHLKVGNEERIHVYYAHGQDIP TFVRRCYWLLDKTLEHVVLVHYRETQEVGSFSVSDQSAPGLLSEESDSGAARPSDSLTVI NHAIRLHELNTLEWDELLTNDPGNSILHGGDKIPSFDQQNQIAVKGSVNDGSTLSGYQLS AEKSAFGNLTEAVVRNGNAQFSGPDNVYRQLTGSQVYLDAQRKNSVVLGARDSLDILIND GLQSQDSFGRWMNSIIDDSPVSVDDATVESPISSGYDSFASPGMDQHQSSIQEQMFIITD FSPAWGFSNETTKILVTGYFHEQYLHLAKSNLF…
PtCAMTA7	Potri.003G170600.1	MLQSGYDINSLFEEAQTRWLKPAEVLFILQNHDKYQFTKEPLQKPTSGSLFLFNKRILRF FRRDGHSWRKKKDGRTVGEAHERLKVGNVETINCYYAHGEQNPNFQRRSYWMLDPAFEHI VLVHYREISEGKPSPGSAAQLSPGFSYSPSSNTSQTQGSSSAISGVYEQHQSLSSPASVE VNSGLDIKDNGVDSTAELTSFANNEVTQCLRRLEEQLSLNKDNIKEIGSFGGDEGDTNDS KILEYVNHISKEDQSKNLLRGSQYIVDYQSYGGLSGKQLERNNLAPLQDAGDSGAYQQSY SQYYTDGSKEDLSWNEVFESYNTSSGIEYQEKPKSSLMMETAQEQENSLWINFAETNVGN SSLLPPQEFEGFETPTYSSVIETHENNADCYAM…
CitCAMTA1	Ciclev10024764m	MADSRRFALGNQLDIEQILIEAQHRWLRPAEICEILRNYTKFRIAPESPHTPPSGSLFLFDRKVLRYFRKDGHNWRKKKD GKTVKEAHERLKAGSVDVLHCYYAHGEENENFQRRSYWMLEEELSHIVLVHYREVKGNRTNFNRAKVAEGATPYSQENEE TIPNSEVEGSQSSGFHPNSYQMPSQTADTSLNSAQASEYEDAESVYNNQASSRFHSFRDLQQPVVEKIDAGLADPYYPSS LTNNYQGKFSVVPGADFISPAQTDKSRNSNDTGLTYEPRKNLDFPSWEDVLQNCSQGVGSQPEALGDIPNQGYDILGEPF TNSFGERKEFGSHLQTRGEWQTSRNDSSHLSNWPMDQKVYLDSAHDLTSQSCEQGAAHDGLLDSLRPPHAHPNME…
CitCAMTA2	Ciclev10004234m	MAQTRRYVPNQQLDLEQILQEAQYRWLRPTEICEILRNYQKFHLTPDPPVRPPAGSLFLFDRKALRYFRKDGHRWRKKKD GKTVKEAHEKLKAGSIDVLHCYYAHGEDNENFQRRSYWMLDGQLEHIVLVHYREVKEGYKSGRSAADPGSQIESSQTSSA RSLAQANSSAPAAQTSHASIPNKIDWNGQAVSSEFEDVDSGHGSGTPSVAQSIYGSMSQNASLVAASIAGLPELSRHPQW FAGSKINHGSGSSMWPQIDNSSRNATSVLDQHGHQNFYVGQPSGADFITHKLTDARLASDSTIANIGTCGERLITNIDVH AVTTSSQGASQVLLEHNFNLINNQYQNCPVPEVTVASVSQAGIKPKEELGELKKLDSFGRWMDQEIGGDCDDSLM…
CitCAMTA3	Ciclev10030636m	MQGGYDVDILFREAQTRWLKPAEVLFILQNYDKYELTQEPPQKPNSGSLFLFNKRVLRFFRKDGHNWRKKKDGRAVGEAH ERLKVGNAEALNCYYAHGEQNPNFQRRSYWMLDPAYEHIVLVHYREITEGRPSPGSVVVSPGASSTFTLSPASYVTPNPG PTSLKSDFYEPYQSISSPSSIEVTSEMASKDNAVDSKGGSTSSEAEVSQALRKLKEQLSLNDDMFEEIDSLSRQDLDSES KISQQDQFRAFLQSPEYVVQEEYKGGHAGFQDQSNNLVMHQDAGYDGKHLQQSYGHGYAVGSKGPLSWEDMLESCENASG VESQDKPLSSCWREPVEEQELSCWPNFNGSIEHPSLLMPQEVKKFEIPEYSSLIGTQQTNSNYTTIFDQDHIGVP…
CitCAMTA4	Ciclev10004273m	MAELLVGSEIHGFHTLKDLDVANMMEEAKTRWLRPNEIHAILCNSKYFSINAKPVNLPKSGTVVLFDRKMLRNFRKDGHN WKKKKDGKTVKEAHEHLKVGNEERIHVYYAHGEDSPTFVRRCYWLLDKTLENIVLVHYRETHEGTPATPPNSHSSSISDQ SAPLLLSEEFNSGAGHAYSAGGKELQAPNESLTVQNHEMRLHELNTLEWDDLVVTNDSNDSTEPRGDKFSHFDQQNHTAI KGAASNPIDRSNNTQFNNLDGVYSELMGTQSSVSSQRNEFGEVCTGDSLDILAGDGLQSQDSFGKWMNYIMTDSPGSVDD PVLEPSISSGHHQFTVPEHLFSITDVSPAWAFSNEKTKILVTGFFHKDCLHLSKSNMFCVCGEVRVPAEFVQAGV…
CitCAMTA5	Ciclev10024771m	MADSRRFALGNQLDIEQILIEAQHRWLRPAEICEILRNYTKFRIAPESPHTPPSGSLFLFDRKVLRYFRKDGHNWRKKKD GKTVKEAHERLKAGSVDVLHCYYAHGEENENFQRRSYWMLEEELSHIVLVHYREVKGNRTNFNRAKVAEGATPYSQENEE TIPNSEVEGSQSSGFHPNSYQMPSQTADTSLNSAQASEYEDAESVYNNQASSRFHSFRDLQQPVVEKIDAGLADPYYPSS LTNKSRNSNDTGLTYEPRKNLDFPSWEDVLQNCSQGVGSQPEALGDIPNQGYDILGEPFTNSFGERKEFGSHLQTRGEWQ TSRNDSSHLSNWPMDQKVYLDSAHDLTSQSCEQGAAHDGLLDSLRPPHAHPNMENDVHEQLPNAEHGHLLKSDPE…
CsCAMTA1	TEA025813.1	MAQSGYKKIRIPNARDLLNMKGNKSTNNMLHSPHHLGYNINDLVQEAQRRWLKPAEVLFILQNYQEDQITNEPAKKPASGSLFLFNKRVLRFFRKDGHSWRKKKDGRTVGEAHERLKVGNAEALNCYYAHGEQNPKFQRRSYWMLDQAYEHIVLVHYRDTDEGKHSSETISQLSTGSPSTFNQSPSSFTAQHPGSTAVITELYEPYQSPGSVEVSSDAVIKNNGMDHIDGIKRMGEISGSSEPEVTQTLQRLKEQLSLDDGNLEEILPFRTEIENSNDSEYIINGQCRPAASPDDLDNLVLQRESGGNGKHNHKALAQEFTVEREDSLYWKEMLESYQSSPRAQFQEKNLRTLDGNGMLLPDSSKSLPKVQEGCHLINFGGHNLLKCDDFLTLGSNTNQ…
CsCAMTA2	TEA012477.1	MAGGGTSGQSLEYTPTWAFATVCFFIIAISIIIEHSIHLITKWLKRNRKSALYDAVEKLKSELMLLGFMSLILAVTQESISNICIPTRLADIMLPCRKETEAETTTTVEHFTVGVIRNLNFSVAGLYNGSLWTIPRRGLDEDNVDAGAVNSTDKCTVEGKVSLVSQEGIHQLHIFFFVLAVMQIVYSVLTMALGRLKMRRWKAWEKETQTTEYQAANDRYVLTVLLENNDVDLPGCNGYTQQHNTTRLGLVNRLCCILFYENTEEQICKSKMVTVRMGLELLQTGANLKTVGVKRGVAVGWWMVGGVAPCVVVITMRVLGGNEWVVCGGGGVGGGSRWWRVIEWWWWLGGGPSGWRGGSSGSVQLYYTSPLCTCDTGGSLFLFDRKVLRYFRKDGHNWR…
CsCAMTA3	TEA006574.1	MFSYIVYWAHIVGKANSGQNFRGGSVFLFNKRVLRFFRKDGHSWRKKKDGRAVGEAHERLKVGNVEALNCYYAHGEQNPNFQRRSFWILDPAYEHIVLVHYREISEGRHSSGSISQLSPESPSTFSQSPNCYTAQHPGSTIVSELYEPHQSPGSVEVSSDAVVKSNGMDHLDWIERKGEMSSSSELEVSQALRRLEEQLSLNDDSLEEIGPFCSENENSNDSECVINDQYKSSASLDDVNTLALGRESGGNEKHNHQALAQEFMVERKGSLSWKEMLEFNGSSPGAESQEKTLHSSDGNGMLLPHSRSSMLEEQEICQWINFGRHYSNKHNDFPTSGNDKNLQLSAPSKYPTSSESPLALPASILLSQEIENFRFPSYSTVENNHHYFTELFDQGQIGI…
CsCAMTA4	TEA011186.1	MIGLSVLRSSQMESAVPGRLAGSEIHGFHTMEDLDVGNIMEEAKARWLRPNEIHAILCGTIVLFDRKMLRNFRKDGHNWKKKKDGKTVKEAHEHLKVGDEERIHVYYAHGEDYPTFVRRCYWLLDKALEHVVLVHYRETQEGSPVTPVDSNSSSGPSDPSASWILSEETNSAADPAYYAVEKAQLGGDDGTFSNTTLLHHQREGFCFFPFTVKEVWKSSDSMTLKNYERRLHEINTLDWEELVVPDDPRKLSAPDGGKTSCFEQQNQFGTNGFMSSGTILSANNLPTGNSFVSQSETVDQINSIHLNTSDNLCFQRMEGQTNSSFQKKDCQLMALDTGDSLDILGKDDLKTQDSFGRWMNSVMSDSPGSVDDPTLVSSISTGHESFTSPTMDHLQSSVP…
CsCAMTA5	TEA011490.1	MFFTSGILHDDGAMADMVSAVLVPVAEEEISMICPWMKVRPQVGNEEKIHVYYAHGEDNSTFVRRCYWLLDKTLEHIVLVHYRETQEGSPATPVNSNSRSALSDQSASWLLSEESDSGADPVYHAAEKAQLEPGGSMTHKNHEMTLHEINTLEWEELLVLDDPSKLSAPDGGKTSCFEQQNQYETNGLTTNGNIIPSANKLPTENSFRSLSEPIARSNSIHFNILENLRLQMMESQTNSNLQKKDYQLGTVGTGETLDIIGKDGLQTQDSFGRWINYIMADSPGSVDDLEFSIQSSHESSTSPMMDHLQSSVPVQIFTITDVSPGWAFSTEETKILITGFFNDPHLAKSDIYCVCGDACGPAEIVQSGVFRCLVSPHTPGSVNLYLSFDGHNPISQVLT…
