# Supplementary material for: Identification and Expression Analysis of CAMTA Genes in Tea Plant Reveal Their Complex Regulatory Role in Stress Responses
Source: Front Plant Sci. 2022 May 27;13:910768. doi: 10.3389/fpls.2022.910768 (PMC9196129; doi:10.3389/fpls.2022.910768)
Supplement: Supplementary file 1 [file Data_Sheet_1.ZIP › Table S3.xlsx]

## Sheet: Sheet1
Table S3. Summary of Cis-elements in the promoter region of CsCAMT genes.
Name	Cis element name	Cis element sequence	Start site (bp)	Function	Strand
CsCAMT1	MBS	CAACTG	315	MYB binding site involved in drought-inducibility	-
	CGTCA-motif	CGTCA	1291	cis-acting regulatory element involved in the MeJA-responsiveness	+
	TGACG-motif	TGACG	1291	cis-acting regulatory element involved in the MeJA-responsiveness	-
	LTR	CCGAAA	1882	cis-acting element involved in low-temperature responsiveness	+
	LTR	CCGAAA	1946	cis-acting element involved in low-temperature responsiveness	+
	ABRE	ACGTG	447	cis-acting element involved in the abscisic acid responsiveness	+
	ABRE	ACGTG	1060	cis-acting element involved in the abscisic acid responsiveness	-
	ABRE	ACGTG	1678	cis-acting element involved in the abscisic acid responsiveness	+
CsCAMT2
	ABRE	ACGTG	977	cis-acting element involved in the abscisic acid responsiveness	+
	ABRE	ACGTG	1041	cis-acting element involved in the abscisic acid responsiveness	+
	AuxRR-core	GGTCCAT	769	cis-acting regulatory element involved in auxin responsiveness	+
	O2-site	GATGATGTGG	1945	cis-acting regulatory element involved in zein metabolism regulation	-
	CGTCA-motif	CGTCA	1299	cis-acting regulatory element involved in the MeJA-responsiveness	+
	TGACG-motif	TGACG	1299	cis-acting regulatory element involved in the MeJA-responsiveness	-
	TATC-box	TATCCCA	271	cis-acting element involved in gibberellin-responsiveness	-
CsCAMT3
	CGTCA-motif	CGTCA	1237	cis-acting regulatory element involved in the MeJA-responsiveness	-
	CGTCA-motif	CGTCA	1738	cis-acting regulatory element involved in the MeJA-responsiveness	-
	TCA-element	CCATCTTTTT	252	cis-acting element involved in salicylic acid responsiveness	+
	TCA-element	CCATCTTTTT	1602	cis-acting element involved in salicylic acid responsiveness	+
	LTR	CCGAAA	1609	cis-acting element involved in low-temperature responsiveness	-
	TGA-element	AACGAC	1021	auxin-responsive element	+
	TGACG-motif	TGACG	1237	cis-acting regulatory element involved in the MeJA-responsiveness	+
	TGACG-motif	TGACG	1738	cis-acting regulatory element involved in the MeJA-responsiveness	+
	MBS	CAACTG	1012	MYB binding site involved in drought-inducibility	+
	MBS	CAACTG	1701	MYB binding site involved in drought-inducibility	-
CsCAMT4
	TGA-element	AACGAC	708	auxin-responsive element	+
	TC-rich repeats	ATTCTCTAAC	521	cis-acting element involved in defense and stress responsiveness	-
	ABRE	ACGTG	113	cis-acting element involved in the abscisic acid responsiveness	-
CsCAMT5
	TC-rich repeats	ATTCTCTAAC	1918	cis-acting element involved in defense and stress responsiveness	-
	TGA-element	AACGAC	1062	auxin-responsive element	-
	ABRE	ACGTG	349	cis-acting element involved in the abscisic acid responsiveness	+
	ABRE	CACGTG	1583	cis-acting element involved in the abscisic acid responsiveness	-
	ABRE	ACGTG	1584	cis-acting element involved in the abscisic acid responsiveness	+
	ABRE	CGCACGTGTC	1820	cis-acting element involved in the abscisic acid responsiveness	+
	ABRE	CACGTG	1822	cis-acting element involved in the abscisic acid responsiveness	-
	ABRE	ACGTG	1823	cis-acting element involved in the abscisic acid responsiveness	+
	LTR	CCGAAA	1567	cis-acting element involved in low-temperature responsiveness	-
	TCA-element	CCATCTTTTT	1049	cis-acting element involved in salicylic acid responsiveness	-
	CGTCA-motif	CGTCA	130	cis-acting regulatory element involved in the MeJA-responsiveness	-
	CGTCA-motif	CGTCA	385	cis-acting regulatory element involved in the MeJA-responsiveness	+
	CGTCA-motif	CGTCA	1718	cis-acting regulatory element involved in the MeJA-responsiveness	+
	MBS	CAACTG	198	MYB binding site involved in drought-inducibility	+
	MBS	CAACTG	1485	MYB binding site involved in drought-inducibility	-
