# Supplementary material for: Identification and Expression Analysis of CAMTA Genes in Tea Plant Reveal Their Complex Regulatory Role in Stress Responses
Source: Front Plant Sci. 2022 May 27;13:910768. doi: 10.3389/fpls.2022.910768 (PMC9196129; doi:10.3389/fpls.2022.910768)
Supplement: Supplementary file 1 [file Data_Sheet_1.ZIP › Table S4.xlsx]

## Sheet: Sheet1
Table S4. CsCAMTA gene functional annotaions in different databases.
Gene name	Gene ID	TrEMBL annotation	Swissprot annotation	Nr annotation	GO annotation	KEGG annotation
CsCAMTA1	TEA025813.1	Calmodulin-binding transcription activator 4 OS=Arabidopsis thaliana OX=3702 GN=CAMTA4 PE=1 SV=1	Calmodulin-binding transcription activator like (Actinidia chinensis var. chinensis)	Calmodulin-binding transcription activator like [Actinidia chinensis var. chinensis]		Triacylglycerol lipase SDP1; K14674 TAG lipase / steryl ester hydrolase / phospholipase A2 / LPA acyltransferase [EC:3.1.1.3 3.1.1.13 3.1.1.4 2.3.1.51]; SRP43; signal recognition particle SRP43 protein, chloroplast precursor; K12271 signal recognition particle 43 kDa protein; Ankyrin repeat family protein; K06694 26S proteasome non-ATPase regulatory subunit 10
CsCAMTA2	TEA012477.1	Calmodulin-binding transcription activator 3 OS=Arabidopsis thaliana OX=3702 GN=CAMTA3 PE=1 SV=1	Calmodulin-binding transcription activator 3 like (Actinidia chinensis var. chinensis)	Calmodulin-binding transcription activator 3 like [Actinidia chinensis var. chinensis]	Biological_process: response to stress(GO:0006950)	Seven transmembrane MLO family protein, putative isoform 1; K08472 mlo protein; hypothetical protein; MLO-like protein 3
CsCAMTA3	TEA006574.1	Calmodulin-binding transcription activator 4 OS=Arabidopsis thaliana OX=3702 GN=CAMTA4 PE=1 SV=1	Calmodulin-binding transcription activator like (Actinidia chinensis var. chinensis)	Calmodulin-binding transcription activator like [Actinidia chinensis var. chinensis]		Triacylglycerol lipase SDP1; K14674 TAG lipase / steryl ester hydrolase / phospholipase A2 / LPA acyltransferase [EC:3.1.1.3 3.1.1.13 3.1.1.4 2.3.1.51]; SRP43; signal recognition particle SRP43 protein, chloroplast precursor; K12271 signal recognition particle 43 kDa protein
CsCAMTA4	TEA011186.1	Calmodulin-binding transcription activator 5 OS=Arabidopsis thaliana OX=3702 GN=CAMTA5 PE=2 SV=2	Calmodulin-binding transcription activator 5 like (Actinidia chinensis var. chinensis)	Calmodulin-binding transcription activator 5 like [Actinidia chinensis var. chinensis]	Cellular components: nucleus (GO:0005634); Biological_process: positive regulation of transcription by RNA polymerase II (GO:0045944); Molecular_function: sequence-specific DNA binding (GO:0043565); Molecular_function:DNA-binding transcription activator activity, RNA polymerase II-specific (GO:0001077)	Triacylglycerol lipase SDP1; K14674 TAG lipase / steryl ester hydrolase / phospholipase A2 / LPA acyltransferase [EC:3.1.1.3 3.1.1.13 3.1.1.4 2.3.1.51]; hypothetical protein; K10357 myosin V; K16743 abnormal spindle-like microcephaly-associated protein
CsCAMTA5	TEA011490.1	Calmodulin-binding transcription activator 5 OS=Arabidopsis thaliana OX=3702 GN=CAMTA5 PE=2 SV=2	Calmodulin-binding transcription activator 5 like (Actinidia chinensis var. chinensis)	Calmodulin-binding transcription activator 5 like [Actinidia chinensis var. chinensis]	Cellular components: nucleus (GO:0005634); Biological_process: positive regulation of transcription by RNA polymerase II (GO:0045944); Molecular_function: sequence-specific DNA binding (GO:0043565); Molecular_function:DNA-binding transcription activator activity, RNA polymerase II-specific (GO:0001077)	K16743 abnormal spindle-like microcephaly-associated protein;OJ1534_E09.18; myosin-15; K10357 myosin V
