# Supplementary material for: Identification and Expression Analysis of CAMTA Genes in Tea Plant Reveal Their Complex Regulatory Role in Stress Responses
Source: Front Plant Sci. 2022 May 27;13:910768. doi: 10.3389/fpls.2022.910768 (PMC9196129; doi:10.3389/fpls.2022.910768)
Supplement: Supplementary file 1 [file Data_Sheet_1.ZIP › Table S5.xlsx]

## Sheet: Sheet1
Table S5. The co-expression genes of CsCAMTA genes under cold and PEG simulated drought treatments.
Cold treatment					PEG simulated drought treatment
CsCAMTA Gene	co-expression genes	Pearson’s correlation	p value		CsCAMTA Gene	co-expression genes	Pearson’s correlation	p value
CsCAMTA3	TEA000072.1	0.990173	0.0011677		CsCAMTA3	TEA000251.1	0.99909	0.000910416
CsCAMTA3	TEA000167.1	0.989577	0.00127542		CsCAMTA3	TEA000655.1	0.999797	0.000202836
CsCAMTA3	TEA000267.1	0.992181	0.000828975		CsCAMTA3	TEA000822.1	0.999183	0.000817086
CsCAMTA3	TEA000733.1	0.998412	7.59734e-05		CsCAMTA3	TEA001168.1	0.999797	0.000202562
CsCAMTA3	TEA000893.1	0.984282	0.00235997		CsCAMTA3	TEA001468.1	0.99986	0.000140281
CsCAMTA3	TEA000919.1	0.994483	0.000491567		CsCAMTA3	TEA002092.1	0.999152	0.000848421
CsCAMTA3	TEA001568.1	0.997363	0.000162522		CsCAMTA3	TEA002754.1	0.999593	0.000407256
CsCAMTA3	TEA001713.1	0.992026	0.000853736		CsCAMTA3	TEA003496.1	0.999474	0.000525723
CsCAMTA3	TEA001858.1	0.985479	0.00209591		CsCAMTA3	TEA003552.1	0.999226	0.000774118
CsCAMTA3	TEA001892.1	0.993267	0.000662497		CsCAMTA3	TEA003765.1	0.999369	0.000631265
CsCAMTA3	TEA002350.1	0.982804	0.00269997		CsCAMTA3	TEA003940.1	0.999562	0.000438196
CsCAMTA3	TEA002553.1	0.995665	0.000342372		CsCAMTA3	TEA003998.1	0.999748	0.000251948
CsCAMTA3	TEA002761.1	0.985785	0.00203013		CsCAMTA3	TEA004186.1	0.999462	0.000537552
CsCAMTA3	TEA003521.1	0.990895	0.00104146		CsCAMTA3	TEA004341.1	0.999714	0.00028595
CsCAMTA3	TEA003996.1	0.983064	0.00263897		CsCAMTA3	TEA004556.1	0.999218	0.000781774
CsCAMTA3	TEA004137.1	0.98071	0.00320686		CsCAMTA3	TEA004921.1	0.999502	0.000498028
CsCAMTA3	TEA004690.1	0.990393	0.00112881		CsCAMTA3	TEA005146.1	0.999004	0.000995717
CsCAMTA3	TEA004851.1	0.997352	0.000163527		CsCAMTA3	TEA005217.1	0.999403	0.000597175
CsCAMTA3	TEA005177.1	0.980658	0.00321986		CsCAMTA3	TEA005219.1	0.999243	0.000757205
CsCAMTA3	TEA005593.1	0.984926	0.00221654		CsCAMTA3	TEA005320.1	0.999946	5.4106e-05
CsCAMTA3	TEA005692.1	0.987534	0.00166775		CsCAMTA3	TEA005788.1	0.999564	0.000435916
CsCAMTA3	TEA005702.1	0.980732	0.00320139		CsCAMTA3	TEA006280.1	0.99976	0.000239669
CsCAMTA3	TEA005741.1	0.994369	0.000506778		CsCAMTA3	TEA006972.1	0.999424	0.000576098
CsCAMTA3	TEA005808.1	0.991197	0.000990206		CsCAMTA3	TEA007280.1	0.999438	0.000562207
CsCAMTA3	TEA005996.1	0.992584	0.000765713		CsCAMTA3	TEA008037.1	0.999502	0.000497494
CsCAMTA3	TEA006178.1	0.982304	0.00281828		CsCAMTA3	TEA008288.1	0.999386	0.000614289
CsCAMTA3	TEA006361.1	0.990285	0.00114785		CsCAMTA3	TEA008557.1	0.999689	0.000311288
CsCAMTA3	TEA006615.1	0.996325	0.000267267		CsCAMTA3	TEA008560.1	0.999446	0.000554407
CsCAMTA3	TEA006729.1	0.993775	0.000589019		CsCAMTA3	TEA009470.1	0.999193	0.000806638
CsCAMTA3	TEA006778.1	0.982264	0.00282777		CsCAMTA3	TEA010147.1	0.99971	0.000290255
CsCAMTA3	TEA006863.1	0.998617	6.17316e-05		CsCAMTA3	TEA010400.1	0.999292	0.000707812
CsCAMTA3	TEA006964.1	0.998159	9.48039e-05		CsCAMTA3	TEA011156.1	0.999517	0.000483218
CsCAMTA3	TEA007060.1	0.985123	0.00217335		CsCAMTA3	TEA011301.1	0.999091	0.000908817
CsCAMTA3	TEA007229.1	0.995278	0.000389247		CsCAMTA3	TEA011382.1	0.999538	0.000462163
CsCAMTA3	TEA007247.1	0.982937	0.00266871		CsCAMTA3	TEA011877.1	0.999688	0.000312017
CsCAMTA3	TEA007382.1	0.987817	0.00161137		CsCAMTA3	TEA012107.1	0.999469	0.000531344
CsCAMTA3	TEA007626.1	0.983053	0.00264154		CsCAMTA3	TEA012810.1	0.999635	0.000365447
CsCAMTA3	TEA007705.1	0.98424	0.00236937		CsCAMTA3	TEA013294.1	0.99931	0.000689752
CsCAMTA3	TEA007743.1	0.990269	0.00115056		CsCAMTA3	TEA013697.1	0.999143	0.000857184
CsCAMTA3	TEA008049.1	0.990881	0.00104393		CsCAMTA3	TEA013886.1	0.999804	0.000196048
CsCAMTA3	TEA008114.1	0.986496	0.00187987		CsCAMTA3	TEA013960.1	0.999211	0.000788619
CsCAMTA3	TEA008156.1	0.981137	0.00310106		CsCAMTA3	TEA014352.1	0.999994	6.06416e-06
CsCAMTA3	TEA008332.1	0.998282	8.54291e-05		CsCAMTA3	TEA014398.1	0.999746	0.000254326
CsCAMTA3	TEA009032.1	0.983504	0.00253705		CsCAMTA3	TEA014500.1	0.999807	0.00019271
CsCAMTA3	TEA009494.1	0.980989	0.00313765		CsCAMTA3	TEA014786.1	0.999817	0.000183273
CsCAMTA3	TEA009569.1	0.981775	0.00294549		CsCAMTA3	TEA016359.1	0.999676	0.000324146
CsCAMTA3	TEA009627.1	0.993157	0.000678852		CsCAMTA3	TEA016887.1	0.999644	0.000356381
CsCAMTA3	TEA009652.1	0.99413	0.000539422		CsCAMTA3	TEA017140.1	0.999208	0.000791886
CsCAMTA3	TEA009935.1	0.987652	0.00164409		CsCAMTA3	TEA017430.1	0.999636	0.000364015
CsCAMTA3	TEA010271.1	0.996426	0.000256381		CsCAMTA3	TEA017682.1	0.999937	6.31957e-05
CsCAMTA3	TEA010364.1	0.986316	0.00191771		CsCAMTA3	TEA018326.1	0.9993	0.000700037
CsCAMTA3	TEA010534.1	0.991978	0.00086142		CsCAMTA3	TEA018504.1	0.999937	6.32405e-05
CsCAMTA3	TEA011260.1	0.992592	0.000764478		CsCAMTA3	TEA018586.1	0.999043	0.000957006
CsCAMTA3	TEA011464.1	0.987609	0.00165275		CsCAMTA3	TEA018689.1	0.999778	0.000221867
CsCAMTA3	TEA011614.1	0.981851	0.00292705		CsCAMTA3	TEA018716.1	0.999593	0.000406697
CsCAMTA3	TEA011666.1	0.988259	0.00152458		CsCAMTA3	TEA019627.1	0.99942	0.000580018
CsCAMTA3	TEA012211.1	0.980696	0.00321039		CsCAMTA3	TEA019826.1	0.999812	0.000187815
CsCAMTA3	TEA012278.1	0.994809	0.000448594		CsCAMTA3	TEA019882.1	0.99956	0.000439716
CsCAMTA3	TEA012669.1	0.994097	0.000543951		CsCAMTA3	TEA019894.1	0.999619	0.000380633
CsCAMTA3	TEA012811.1	0.983482	0.0025421		CsCAMTA3	TEA020366.1	0.999503	0.000496568
CsCAMTA3	TEA012940.1	0.990162	0.00116965		CsCAMTA3	TEA020776.1	0.999067	0.000933495
CsCAMTA3	TEA013129.1	0.98905	0.00137322		CsCAMTA3	TEA021304.1	0.999164	0.000836455
CsCAMTA3	TEA013676.1	0.992757	0.000739162		CsCAMTA3	TEA021365.1	0.999976	2.40114e-05
CsCAMTA3	TEA013917.1	0.981008	0.00313283		CsCAMTA3	TEA021421.1	0.999001	0.000999246
CsCAMTA3	TEA013924.1	0.988654	0.00144829		CsCAMTA3	TEA021662.1	0.999744	0.000255538
CsCAMTA3	TEA014039.1	0.989406	0.00130681		CsCAMTA3	TEA021820.1	0.999704	0.000296204
CsCAMTA3	TEA014045.1	0.991733	0.000901113		CsCAMTA3	TEA021945.1	0.999926	7.43499e-05
CsCAMTA3	TEA014146.1	0.981649	0.00297587		CsCAMTA3	TEA022184.1	0.999154	0.000846148
CsCAMTA3	TEA014339.1	0.990709	0.00107352		CsCAMTA3	TEA022319.1	0.999408	0.00059156
CsCAMTA3	TEA014340.1	0.994385	0.000504672		CsCAMTA3	TEA022361.1	0.999784	0.000215917
CsCAMTA3	TEA014883.1	0.990378	0.0011314		CsCAMTA3	TEA023017.1	0.999342	0.00065814
CsCAMTA3	TEA015026.1	0.985093	0.00218001		CsCAMTA3	TEA023549.1	0.999064	0.000935746
CsCAMTA3	TEA015222.1	0.997362	0.000162623		CsCAMTA3	TEA023842.1	0.999324	0.000676017
CsCAMTA3	TEA015510.1	0.987048	0.00176596		CsCAMTA3	TEA025816.1	0.999507	0.000493482
CsCAMTA3	TEA016692.1	0.994563	0.00048089		CsCAMTA3	TEA026153.1	0.999181	0.000818855
CsCAMTA3	TEA016820.1	0.983217	0.00260333		CsCAMTA3	TEA026411.1	0.999496	0.000504294
CsCAMTA3	TEA017016.1	0.992363	0.000800287		CsCAMTA3	TEA026477.1	0.999192	0.000808229
CsCAMTA3	TEA018454.1	0.981208	0.00308375		CsCAMTA3	TEA026924.1	0.999405	0.000595387
CsCAMTA3	TEA018998.1	0.993049	0.000694924		CsCAMTA3	TEA027276.1	0.999625	0.000374653
CsCAMTA3	TEA019170.1	0.98654	0.00187078		CsCAMTA3	TEA027475.1	0.999365	0.00063522
CsCAMTA3	TEA019182.1	0.980672	0.00321622		CsCAMTA3	TEA027685.1	0.999244	0.000756054
CsCAMTA3	TEA019387.1	0.983762	0.00247786		CsCAMTA3	TEA027686.1	0.999375	0.000625074
CsCAMTA3	TEA019492.1	0.987909	0.00159304		CsCAMTA3	TEA028197.1	0.999114	0.000886188
CsCAMTA3	TEA019860.1	0.983668	0.00249934		CsCAMTA3	TEA028352.1	0.999582	0.000417813
CsCAMTA3	TEA020497.1	0.996304	0.000269619		CsCAMTA3	TEA028404.1	0.999629	0.000370613
CsCAMTA3	TEA020616.1	0.988867	0.00140766		CsCAMTA3	TEA028900.1	0.999409	0.000590943
CsCAMTA3	TEA020944.1	0.990484	0.00111273		CsCAMTA3	TEA029228.1	0.999742	0.000257995
CsCAMTA3	TEA020966.1	0.980008	0.00338295		CsCAMTA3	TEA030668.1	0.999926	7.41935e-05
CsCAMTA3	TEA021367.1	0.980781	0.00318914		CsCAMTA3	TEA030966.1	0.999752	0.000248464
CsCAMTA3	TEA021421.1	0.999287	2.28551e-05		CsCAMTA3	TEA031249.1	0.999568	0.000431672
CsCAMTA3	TEA021613.1	0.997157	0.000181882		CsCAMTA3	TEA031286.1	0.999041	0.000958805
CsCAMTA3	TEA021854.1	0.980879	0.00316483		CsCAMTA3	TEA031830.1	0.999671	0.000328582
CsCAMTA3	TEA021903.1	0.993586	0.000616017		CsCAMTA3	TEA032018.1	0.999651	0.000348634
CsCAMTA3	TEA022153.1	0.9919	0.000874076		CsCAMTA3	TEA032167.1	0.999751	0.000248677
CsCAMTA3	TEA022329.1	0.982917	0.00267331		CsCAMTA3	TEA032426.1	0.999089	0.000910963
CsCAMTA3	TEA022589.1	0.986507	0.0018777		CsCAMTA3	TEA032563.1	0.999486	0.000513664
CsCAMTA3	TEA022599.1	0.997728	0.000129941		CsCAMTA3	TEA032790.1	0.999056	0.000944366
CsCAMTA3	TEA022655.1	0.980666	0.00321779		CsCAMTA3	TEA032921.1	0.999304	0.000695717
CsCAMTA3	TEA022761.1	0.985001	0.00220011		CsCAMTA3	TEA033140.1	0.999653	0.000347374
CsCAMTA3	TEA022801.1	0.992789	0.00073422		CsCAMTA3	TEA033394.1	0.999412	0.000588195
CsCAMTA3	TEA023008.1	0.991269	0.000977979		CsCAMTA3	TEA033519.1	0.999507	0.000492502
CsCAMTA3	TEA023087.1	0.989078	0.00136792		CsCAMTA3	TEA033732.1	0.99903	0.000969816
CsCAMTA3	TEA023127.1	0.9957	0.000338214		CsCAMTA4	TEA000085.1	0.999161	0.000839282
CsCAMTA3	TEA023346.1	0.992658	0.000754288		CsCAMTA4	TEA000095.1	0.999144	0.000855885
CsCAMTA3	TEA023447.1	0.982636	0.00273942		CsCAMTA4	TEA000403.1	0.999895	0.000104693
CsCAMTA3	TEA023476.1	0.989065	0.00137036		CsCAMTA4	TEA000632.1	0.999451	0.000549461
CsCAMTA3	TEA023486.1	0.992521	0.000775521		CsCAMTA4	TEA000825.1	0.999838	0.000162312
CsCAMTA3	TEA024000.1	0.99561	0.00034889		CsCAMTA4	TEA000826.1	0.999747	0.000253003
CsCAMTA3	TEA024663.1	0.982409	0.0027932		CsCAMTA4	TEA000885.1	0.999928	7.16422e-05
CsCAMTA3	TEA024697.1	0.983242	0.00259767		CsCAMTA4	TEA001247.1	0.999126	0.000874241
CsCAMTA3	TEA025191.1	0.989361	0.00131524		CsCAMTA4	TEA001525.1	0.999239	0.000760975
CsCAMTA3	TEA025244.1	0.987273	0.00172032		CsCAMTA4	TEA001623.1	0.999505	0.000494792
CsCAMTA3	TEA025300.1	0.983823	0.00246399		CsCAMTA4	TEA002088.1	0.999138	0.000861535
CsCAMTA3	TEA025448.1	0.988848	0.00141139		CsCAMTA4	TEA002200.1	0.99961	0.0003896
CsCAMTA3	TEA025808.1	0.992798	0.000732848		CsCAMTA4	TEA002211.1	0.999659	0.000341395
CsCAMTA3	TEA025964.1	0.992644	0.000756472		CsCAMTA4	TEA002244.1	0.999345	0.000654697
CsCAMTA3	TEA026246.1	0.988203	0.00153547		CsCAMTA4	TEA002272.1	0.999674	0.000326477
CsCAMTA3	TEA026781.1	0.99549	0.000363321		CsCAMTA4	TEA002437.1	0.999401	0.000599368
CsCAMTA3	TEA026852.1	0.98413	0.00239415		CsCAMTA4	TEA003101.1	0.999201	0.00079875
CsCAMTA3	TEA027364.1	0.981348	0.00304935		CsCAMTA4	TEA003155.1	0.999712	0.000288023
CsCAMTA3	TEA027396.1	0.982886	0.00268068		CsCAMTA4	TEA003173.1	0.999162	0.000838118
CsCAMTA3	TEA027507.1	0.986226	0.0019366		CsCAMTA4	TEA003193.1	0.999424	0.00057575
CsCAMTA3	TEA027715.1	0.98498	0.00220482		CsCAMTA4	TEA003198.1	0.999714	0.000285731
CsCAMTA3	TEA027799.1	0.983596	0.00251594		CsCAMTA4	TEA003454.1	0.999141	0.000858884
CsCAMTA3	TEA028041.1	0.98858	0.00146251		CsCAMTA4	TEA003606.1	0.999293	0.000706627
CsCAMTA3	TEA028253.1	0.980959	0.00314495		CsCAMTA4	TEA003638.1	0.99918	0.000820196
CsCAMTA3	TEA028567.1	0.992122	0.000838324		CsCAMTA4	TEA003707.1	0.999821	0.000178771
CsCAMTA3	TEA028704.1	0.994168	0.000534113		CsCAMTA4	TEA003991.1	0.999311	0.000689055
CsCAMTA3	TEA028714.1	0.994076	0.000546786		CsCAMTA4	TEA004097.1	0.999767	0.000233082
CsCAMTA3	TEA028850.1	0.99302	0.000699363		CsCAMTA4	TEA004276.1	0.999808	0.000191872
CsCAMTA3	TEA029246.1	0.994095	0.000544242		CsCAMTA4	TEA004430.1	0.999556	0.000444136
CsCAMTA3	TEA029544.1	0.987086	0.0017582		CsCAMTA4	TEA004806.1	0.999783	0.000217304
CsCAMTA3	TEA029550.1	0.988959	0.00139031		CsCAMTA4	TEA004847.1	0.999973	2.69241e-05
CsCAMTA3	TEA029633.1	0.98584	0.00201836		CsCAMTA4	TEA004997.1	0.999224	0.00077551
CsCAMTA3	TEA029663.1	0.984271	0.00236253		CsCAMTA4	TEA005078.1	0.999622	0.00037784
CsCAMTA3	TEA029957.1	0.99176	0.000896823		CsCAMTA4	TEA005102.1	0.999029	0.000970842
CsCAMTA3	TEA030310.1	0.981636	0.0029792		CsCAMTA4	TEA005173.1	0.999392	0.000607797
CsCAMTA3	TEA030569.1	0.983287	0.00258711		CsCAMTA4	TEA005702.1	0.99951	0.000490364
CsCAMTA3	TEA030897.1	0.981942	0.00290515		CsCAMTA4	TEA005888.1	0.999262	0.000738403
CsCAMTA3	TEA031221.1	0.986356	0.00190914		CsCAMTA4	TEA005912.1	0.999307	0.000693131
CsCAMTA3	TEA031301.1	0.999211	2.66246e-05		CsCAMTA4	TEA005918.1	0.999378	0.000621647
CsCAMTA3	TEA031525.1	0.980938	0.0031502		CsCAMTA4	TEA006209.1	0.999385	0.000615015
CsCAMTA3	TEA031622.1	0.996643	0.000233335		CsCAMTA4	TEA006269.1	0.999793	0.000207077
CsCAMTA3	TEA032035.1	0.990346	0.00113702		CsCAMTA4	TEA006290.1	0.999325	0.00067548
CsCAMTA3	TEA032101.1	0.994736	0.000458132		CsCAMTA4	TEA006316.1	0.999125	0.000874768
CsCAMTA3	TEA032322.1	0.994714	0.000461019		CsCAMTA4	TEA006469.1	0.999801	0.000198841
CsCAMTA3	TEA032450.1	0.981139	0.00310071		CsCAMTA4	TEA006518.1	0.999534	0.00046554
CsCAMTA3	TEA032560.1	0.991767	0.000895635		CsCAMTA4	TEA006759.1	0.999733	0.000266725
CsCAMTA3	TEA032694.1	0.997745	0.000128536		CsCAMTA4	TEA006799.1	0.999087	0.000912785
CsCAMTA3	TEA033229.1	0.981026	0.00312846		CsCAMTA4	TEA006873.1	0.999592	0.000407532
CsCAMTA3	TEA033538.1	0.991516	0.00093693		CsCAMTA4	TEA006910.1	0.999168	0.000832163
CsCAMTA3	TEA033703.1	0.989501	0.00128932		CsCAMTA4	TEA007269.1	0.999857	0.000143468
CsCAMTA3	TEA033732.1	0.994003	0.000557045		CsCAMTA4	TEA007454.1	0.999424	0.000576495
CsCAMTA3	TEA033777.1	0.99313	0.00068288		CsCAMTA4	TEA007554.1	0.999214	0.000786066
CsCAMTA3	TEA033801.1	0.982804	0.00269988		CsCAMTA4	TEA007810.1	0.999462	0.000537919
CsCAMTA3	TEA033809.1	0.981819	0.00293473		CsCAMTA4	TEA008077.1	0.999624	0.000376091
CsCAMTA4	TEA001203.1	0.983189	0.00260993		CsCAMTA4	TEA008143.1	0.999902	9.84035e-05
CsCAMTA4	TEA002432.1	0.989159	0.00135283		CsCAMTA4	TEA008366.1	0.999776	0.000223685
CsCAMTA4	TEA003575.1	0.983088	0.00263334		CsCAMTA4	TEA008888.1	0.99958	0.000420397
CsCAMTA4	TEA003583.1	0.985325	0.00212944		CsCAMTA4	TEA008946.1	0.999027	0.000972722
CsCAMTA4	TEA004601.1	0.992884	0.000719794		CsCAMTA4	TEA009071.1	0.999754	0.000245782
CsCAMTA4	TEA004776.1	0.984208	0.0023765		CsCAMTA4	TEA009452.1	0.999505	0.00049452
CsCAMTA4	TEA005084.1	0.98342	0.00255637		CsCAMTA4	TEA009759.1	0.999999	6.99235e-07
CsCAMTA4	TEA005734.1	0.990553	0.00110059		CsCAMTA4	TEA009787.1	0.999989	1.08581e-05
CsCAMTA4	TEA006419.1	0.995061	0.000416426		CsCAMTA4	TEA009817.1	0.999493	0.000507096
CsCAMTA4	TEA007762.1	0.99225	0.00081803		CsCAMTA4	TEA009819.1	0.999195	0.000805264
CsCAMTA4	TEA007946.1	0.993362	0.000648506		CsCAMTA4	TEA010068.1	0.999097	0.000903492
CsCAMTA4	TEA008077.1	0.980229	0.00332716		CsCAMTA4	TEA010089.1	0.999175	0.000824583
CsCAMTA4	TEA009949.1	0.985906	0.00200439		CsCAMTA4	TEA010115.1	0.999277	0.000722641
CsCAMTA4	TEA010227.1	0.982164	0.00285174		CsCAMTA4	TEA010288.1	0.999897	0.00010326
CsCAMTA4	TEA010653.1	0.981076	0.00311614		CsCAMTA4	TEA010626.1	0.999247	0.00075306
CsCAMTA4	TEA011969.1	0.985333	0.00212764		CsCAMTA4	TEA011157.1	0.999779	0.000220609
CsCAMTA4	TEA011986.1	0.991571	0.000927763		CsCAMTA4	TEA011501.1	0.999062	0.000937633
CsCAMTA4	TEA012903.1	0.989437	0.00130123		CsCAMTA4	TEA011623.1	0.999492	0.000508253
CsCAMTA4	TEA012926.1	0.9827	0.00272453		CsCAMTA4	TEA011633.1	0.999295	0.000705315
CsCAMTA4	TEA013033.1	0.997501	0.000149902		CsCAMTA4	TEA012445.1	0.99959	0.000410303
CsCAMTA4	TEA013198.1	0.996347	0.000264841		CsCAMTA4	TEA012622.1	0.999367	0.000632657
CsCAMTA4	TEA013704.1	0.990891	0.00104216		CsCAMTA4	TEA012742.1	0.999463	0.00053712
CsCAMTA4	TEA013975.1	0.986	0.00198429		CsCAMTA4	TEA012784.1	0.99952	0.000479859
CsCAMTA4	TEA014050.1	0.99019	0.0011646		CsCAMTA4	TEA012803.1	0.999392	0.000607584
CsCAMTA4	TEA014776.1	0.98174	0.00295382		CsCAMTA4	TEA012899.1	0.999073	0.000927217
CsCAMTA4	TEA015021.1	0.987897	0.0015954		CsCAMTA4	TEA013088.1	0.999365	0.000635166
CsCAMTA4	TEA017521.1	0.980757	0.00319518		CsCAMTA4	TEA013090.1	0.999219	0.000781114
CsCAMTA4	TEA017726.1	0.987261	0.00172267		CsCAMTA4	TEA013398.1	0.999892	0.000107893
CsCAMTA4	TEA017859.1	0.990333	0.00113934		CsCAMTA4	TEA013401.1	0.999919	8.13441e-05
CsCAMTA4	TEA019301.1	0.99004	0.00119135		CsCAMTA4	TEA013466.1	0.999252	0.000748383
CsCAMTA4	TEA019653.1	0.990808	0.00105643		CsCAMTA4	TEA013557.1	0.999777	0.000223013
CsCAMTA4	TEA021639.1	0.996299	0.00027018		CsCAMTA4	TEA013879.1	0.999692	0.00030838
CsCAMTA4	TEA022400.1	0.981107	0.00310848		CsCAMTA4	TEA013932.1	0.999431	0.000569465
CsCAMTA4	TEA022431.1	0.990069	0.00118631		CsCAMTA4	TEA013976.1	0.999187	0.000813084
CsCAMTA4	TEA023904.1	0.980414	0.00328076		CsCAMTA4	TEA014012.1	0.999797	0.00020324
CsCAMTA4	TEA024346.1	0.982783	0.00270478		CsCAMTA4	TEA014095.1	0.999895	0.000105029
CsCAMTA4	TEA024723.1	0.9952	0.000398912		CsCAMTA4	TEA014193.1	0.999075	0.000924865
CsCAMTA4	TEA024730.1	0.982142	0.00285712		CsCAMTA4	TEA014210.1	0.999826	0.000174073
CsCAMTA4	TEA024763.1	0.980148	0.00334769		CsCAMTA4	TEA014638.1	0.999345	0.00065509
CsCAMTA4	TEA024878.1	0.99051	0.0011082		CsCAMTA4	TEA014665.1	0.999039	0.000961178
CsCAMTA4	TEA025123.1	0.988999	0.00138272		CsCAMTA4	TEA014735.1	0.999699	0.000300712
CsCAMTA4	TEA025988.1	0.980649	0.00322195		CsCAMTA4	TEA014744.1	0.999772	0.00022842
CsCAMTA4	TEA030108.1	0.981547	0.0030007		CsCAMTA4	TEA014761.1	0.999743	0.000257079
CsCAMTA4	TEA030174.1	0.989843	0.00122698		CsCAMTA4	TEA014844.1	0.999732	0.000267921
CsCAMTA4	TEA031386.1	0.984771	0.00225088		CsCAMTA4	TEA015369.1	0.999631	0.000368542
CsCAMTA4	TEA031466.1	0.987705	0.00163344		CsCAMTA4	TEA015496.1	0.999338	0.000661909
CsCAMTA4	TEA031471.1	0.983218	0.00260328		CsCAMTA4	TEA015516.1	0.999536	0.000464492
CsCAMTA4	TEA031495.1	0.989673	0.00125775		CsCAMTA4	TEA016073.1	0.999391	0.000608894
CsCAMTA4	TEA032848.1	0.983069	0.00263795		CsCAMTA4	TEA016117.1	0.999519	0.000481358
CsCAMTA4	TEA033708.1	0.984282	0.00235985		CsCAMTA4	TEA016189.1	0.999406	0.00059399
CsCAMTA5	TEA002202.1	0.982693	0.00272605		CsCAMTA4	TEA016378.1	0.999676	0.000323703
CsCAMTA5	TEA002325.1	0.995389	0.000375567		CsCAMTA4	TEA016499.1	0.999091	0.000909211
CsCAMTA5	TEA003435.1	0.996956	0.000201557		CsCAMTA4	TEA016875.1	0.999484	0.000515505
CsCAMTA5	TEA004855.1	0.986187	0.00194486		CsCAMTA4	TEA017289.1	0.999923	7.69761e-05
CsCAMTA5	TEA005403.1	0.981069	0.00311783		CsCAMTA4	TEA017354.1	0.999493	0.000506608
CsCAMTA5	TEA009745.1	0.995016	0.000422038		CsCAMTA4	TEA017426.1	0.999467	0.00053302
CsCAMTA5	TEA010964.1	0.984628	0.00228253		CsCAMTA4	TEA017703.1	0.999595	0.000404766
CsCAMTA5	TEA011028.1	0.990583	0.00109551		CsCAMTA4	TEA017719.1	0.999866	0.000133488
CsCAMTA5	TEA014012.1	0.981074	0.00311668		CsCAMTA4	TEA017783.1	0.999472	0.000528407
CsCAMTA5	TEA016363.1	0.985081	0.00218261		CsCAMTA4	TEA017810.1	0.999472	0.000527985
CsCAMTA5	TEA016645.1	0.991527	0.000935078		CsCAMTA4	TEA017859.1	0.99921	0.000789986
CsCAMTA5	TEA017019.1	0.983054	0.00264126		CsCAMTA4	TEA017988.1	0.999483	0.000517402
CsCAMTA5	TEA017942.1	0.990442	0.00112016		CsCAMTA4	TEA018248.1	0.999116	0.000883584
CsCAMTA5	TEA018181.1	0.982781	0.00270537		CsCAMTA4	TEA018733.1	0.999576	0.000423586
CsCAMTA5	TEA018518.1	0.985554	0.0020797		CsCAMTA4	TEA018765.1	0.999045	0.000955206
CsCAMTA5	TEA018783.1	0.990705	0.00107424		CsCAMTA4	TEA018781.1	0.999834	0.000166366
CsCAMTA5	TEA018802.1	0.98413	0.00239418		CsCAMTA4	TEA019043.1	0.999078	0.000922245
CsCAMTA5	TEA020012.1	0.993974	0.000561081		CsCAMTA4	TEA019438.1	0.999075	0.000924934
CsCAMTA5	TEA020931.1	0.98436	0.00234234		CsCAMTA4	TEA019522.1	0.999291	0.000709084
CsCAMTA5	TEA021045.1	0.981557	0.0029982		CsCAMTA4	TEA019597.1	0.999444	0.00055585
CsCAMTA5	TEA023121.1	0.980175	0.00334081		CsCAMTA4	TEA019724.1	0.99977	0.000230404
CsCAMTA5	TEA023182.1	0.981895	0.00291641		CsCAMTA4	TEA019731.1	0.999343	0.000656751
CsCAMTA5	TEA023677.1	0.980754	0.00319591		CsCAMTA4	TEA020165.1	0.999595	0.000405042
CsCAMTA5	TEA023745.1	0.988976	0.00138721		CsCAMTA4	TEA020306.1	0.999058	0.000941732
CsCAMTA5	TEA024625.1	0.995019	0.000421733		CsCAMTA4	TEA020327.1	0.999834	0.000165943
CsCAMTA5	TEA025369.1	0.983031	0.00264667		CsCAMTA4	TEA020601.1	0.999639	0.000360524
CsCAMTA5	TEA026052.1	0.984193	0.00238005		CsCAMTA4	TEA020810.1	0.999489	0.000510553
CsCAMTA5	TEA026293.1	0.984987	0.00220316		CsCAMTA4	TEA020977.1	0.999777	0.00022329
CsCAMTA5	TEA027159.1	0.989899	0.00121679		CsCAMTA4	TEA021137.1	0.999398	0.00060223
CsCAMTA5	TEA027699.1	0.984598	0.00228929		CsCAMTA4	TEA021163.1	0.999553	0.000447246
CsCAMTA5	TEA029701.1	0.986734	0.00183061		CsCAMTA4	TEA021170.1	0.999161	0.000839314
CsCAMTA5	TEA029949.1	0.990567	0.00109815		CsCAMTA4	TEA021218.1	0.99964	0.000360102
CsCAMTA5	TEA030014.1	0.993752	0.000592283		CsCAMTA4	TEA021322.1	0.999006	0.000994225
CsCAMTA5	TEA030520.1	0.998077	0.000101195		CsCAMTA4	TEA021348.1	0.999994	6.136e-06
CsCAMTA5	TEA030709.1	0.988696	0.00144029		CsCAMTA4	TEA021386.1	0.999518	0.000481989
CsCAMTA5	TEA031396.1	0.990899	0.00104074		CsCAMTA4	TEA021445.1	0.999725	0.000275007
CsCAMTA5	TEA031765.1	0.996215	0.000279337		CsCAMTA4	TEA021476.1	0.999111	0.000888876
CsCAMTA5	TEA031925.1	0.996482	0.000250359		CsCAMTA4	TEA021612.1	0.999497	0.000503425
CsCAMTA5	TEA032227.1	0.980763	0.00319351		CsCAMTA4	TEA021684.1	0.999015	0.000985132
CsCAMTA5	TEA032251.1	0.994851	0.000443174		CsCAMTA4	TEA021964.1	0.999388	0.000612296
CsCAMTA5	TEA032724.1	0.994242	0.000523981		CsCAMTA4	TEA022125.1	0.999253	0.000746869
CsCAMTA5	TEA033674.1	0.986114	0.00196012		CsCAMTA4	TEA022128.1	0.999049	0.000950749
CsCAMTA5	TEA033804.1	0.993038	0.000696563		CsCAMTA4	TEA022302.1	0.999681	0.000318617
CsCAMTA5	TEA033821.1	0.982321	0.00281427		CsCAMTA4	TEA022430.1	0.999348	0.000651778
CsCAMTA2	TEA002758.1	0.985452	0.00210172		CsCAMTA4	TEA022493.1	0.999422	0.00057824
CsCAMTA2	TEA003486.1	0.989069	0.00136967		CsCAMTA4	TEA022916.1	0.999867	0.000132498
CsCAMTA2	TEA003926.1	0.981742	0.00295345		CsCAMTA4	TEA023029.1	0.999623	0.000376574
CsCAMTA2	TEA004877.1	0.98668	0.00184165		CsCAMTA4	TEA023163.1	0.999931	6.87185e-05
CsCAMTA2	TEA006834.1	0.990671	0.00108021		CsCAMTA4	TEA023337.1	0.999571	0.000428846
CsCAMTA2	TEA007126.1	0.995227	0.000395539		CsCAMTA4	TEA023746.1	0.999192	0.000808251
CsCAMTA2	TEA008522.1	0.987608	0.00165289		CsCAMTA4	TEA023795.1	0.999176	0.000824145
CsCAMTA2	TEA009796.1	0.985556	0.00207935		CsCAMTA4	TEA024110.1	0.999303	0.000696612
CsCAMTA2	TEA011206.1	0.981768	0.00294708		CsCAMTA4	TEA024276.1	0.999062	0.000938187
CsCAMTA2	TEA013771.1	0.988841	0.00141265		CsCAMTA4	TEA024547.1	0.999668	0.000331634
CsCAMTA2	TEA015102.1	0.981026	0.00312855		CsCAMTA4	TEA024890.1	0.999547	0.000453376
CsCAMTA2	TEA016437.1	0.982054	0.00287805		CsCAMTA4	TEA024945.1	0.999011	0.00098873
CsCAMTA2	TEA016850.1	0.985283	0.00213843		CsCAMTA4	TEA025048.1	0.999222	0.000778472
CsCAMTA2	TEA017566.1	0.992089	0.000843581		CsCAMTA4	TEA025148.1	0.999911	8.93965e-05
CsCAMTA2	TEA020220.1	0.981543	0.00300173		CsCAMTA4	TEA025193.1	0.999933	6.74055e-05
CsCAMTA2	TEA021156.1	0.994467	0.000493675		CsCAMTA4	TEA025246.1	0.999276	0.000723981
CsCAMTA2	TEA021396.1	0.991165	0.000995542		CsCAMTA4	TEA025346.1	0.999157	0.000843484
CsCAMTA2	TEA023739.1	0.980796	0.00318541		CsCAMTA4	TEA025618.1	0.999339	0.000660714
CsCAMTA2	TEA024499.1	0.980391	0.00328653		CsCAMTA4	TEA025636.1	0.999154	0.000845523
CsCAMTA2	TEA026189.1	0.987453	0.00168386		CsCAMTA4	TEA025715.1	0.999486	0.000514386
CsCAMTA2	TEA030359.1	0.989744	0.00124487		CsCAMTA4	TEA025731.1	0.999567	0.000433346
CsCAMTA1	TEA001119.1	0.988473	0.00148312		CsCAMTA4	TEA025767.1	0.999798	0.000202132
CsCAMTA1	TEA001146.1	0.980538	0.00324961		CsCAMTA4	TEA025849.1	0.999588	0.000411995
CsCAMTA1	TEA002273.1	0.991653	0.000914222		CsCAMTA4	TEA025883.1	0.999457	0.000542507
CsCAMTA1	TEA003760.1	0.985056	0.00218814		CsCAMTA4	TEA025955.1	0.999372	0.000627741
CsCAMTA1	TEA003935.1	0.986517	0.00187556		CsCAMTA4	TEA026010.1	0.999901	9.93699e-05
CsCAMTA1	TEA005903.1	0.985361	0.0021216		CsCAMTA4	TEA026015.1	0.999167	0.000833094
CsCAMTA1	TEA005974.1	0.984196	0.00237934		CsCAMTA4	TEA026070.1	0.999875	0.000125147
CsCAMTA1	TEA007913.1	0.982675	0.00273036		CsCAMTA4	TEA026091.1	0.99993	7.01202e-05
CsCAMTA1	TEA008395.1	0.99623	0.00027773		CsCAMTA4	TEA026282.1	0.999513	0.000487319
CsCAMTA1	TEA008420.1	0.981063	0.00311927		CsCAMTA4	TEA026284.1	0.999111	0.000889098
CsCAMTA1	TEA011970.1	0.98025	0.0033219		CsCAMTA4	TEA026326.1	0.999788	0.000212236
CsCAMTA1	TEA012396.1	0.985328	0.00212867		CsCAMTA4	TEA026382.1	0.999021	0.000979295
CsCAMTA1	TEA013764.1	0.992498	0.000779097		CsCAMTA4	TEA026412.1	0.999905	9.52706e-05
CsCAMTA1	TEA015543.1	0.984915	0.00221912		CsCAMTA4	TEA026433.1	0.999245	0.000755003
CsCAMTA1	TEA015654.1	0.987072	0.00176118		CsCAMTA4	TEA026664.1	0.999222	0.000777993
CsCAMTA1	TEA016033.1	0.985151	0.00216715		CsCAMTA4	TEA026713.1	0.999462	0.000537591
CsCAMTA1	TEA017400.1	0.993093	0.000688305		CsCAMTA4	TEA026845.1	0.999211	0.000788643
CsCAMTA1	TEA017618.1	0.988795	0.00142149		CsCAMTA4	TEA027242.1	0.999202	0.000798034
CsCAMTA1	TEA020032.1	0.982957	0.00266413		CsCAMTA4	TEA027259.1	0.999485	0.000514918
CsCAMTA1	TEA020283.1	0.986679	0.00184195		CsCAMTA4	TEA027470.1	0.999883	0.000116977
CsCAMTA1	TEA020987.1	0.992708	0.000746607		CsCAMTA4	TEA027792.1	0.999999	1.18757e-06
CsCAMTA1	TEA023057.1	0.999677	6.96089e-06		CsCAMTA4	TEA027794.1	0.999128	0.000871633
CsCAMTA1	TEA025202.1	0.994197	0.000530198		CsCAMTA4	TEA027845.1	0.999951	4.89806e-05
CsCAMTA1	TEA026126.1	0.982592	0.00275001		CsCAMTA4	TEA027935.1	0.999241	0.000759229
CsCAMTA1	TEA027855.1	0.997079	0.000189407		CsCAMTA4	TEA028800.1	0.99932	0.000679845
CsCAMTA1	TEA029937.1	0.995237	0.000394361		CsCAMTA4	TEA028925.1	0.999479	0.000521115
CsCAMTA1	TEA030871.1	0.992405	0.000793655		CsCAMTA4	TEA029426.1	0.999793	0.000206708
CsCAMTA1	TEA032269.1	0.98127	0.00306855		CsCAMTA4	TEA029632.1	0.999535	0.000464593
CsCAMTA1	TEA032889.1	0.995844	0.000321374		CsCAMTA4	TEA029850.1	0.99993	6.97031e-05
					CsCAMTA4	TEA030296.1	0.999593	0.000407281
					CsCAMTA4	TEA030430.1	0.999218	0.000781735
					CsCAMTA4	TEA030538.1	0.999925	7.51654e-05
					CsCAMTA4	TEA030604.1	0.99991	9.03704e-05
					CsCAMTA4	TEA030607.1	0.999305	0.000694864
					CsCAMTA4	TEA030629.1	0.999442	0.000558495
					CsCAMTA4	TEA030695.1	0.999955	4.5488e-05
					CsCAMTA4	TEA030710.1	0.999618	0.000381541
					CsCAMTA4	TEA030893.1	0.999023	0.000976915
					CsCAMTA4	TEA031081.1	0.999097	0.000902966
					CsCAMTA4	TEA031417.1	0.999764	0.000235935
					CsCAMTA4	TEA031687.1	0.999231	0.00076945
					CsCAMTA4	TEA031715.1	0.999268	0.000731606
					CsCAMTA4	TEA031768.1	0.999443	0.000557309
					CsCAMTA4	TEA031875.1	0.999274	0.000725948
					CsCAMTA4	TEA032393.1	0.999136	0.000864432
					CsCAMTA4	TEA032848.1	0.999403	0.00059707
					CsCAMTA4	TEA032858.1	0.999259	0.000741092
					CsCAMTA4	TEA033206.1	0.999992	8.33844e-06
					CsCAMTA4	TEA033290.1	0.999615	0.000384737
					CsCAMTA4	TEA033371.1	0.999783	0.000217111
					CsCAMTA4	TEA033638.1	0.999866	0.000133832
					CsCAMTA4	TEA033672.1	0.999138	0.000862016
					CsCAMTA4	TEA034003.1	0.999589	0.000410941
					CsCAMTA4	TEA034042.1	0.999276	0.000724172
					CsCAMTA5	TEA000521.1	0.999937	6.31967e-05
					CsCAMTA5	TEA000970.1	0.999748	0.000251875
					CsCAMTA5	TEA001452.1	0.999406	0.000593848
					CsCAMTA5	TEA002204.1	0.999786	0.000214446
					CsCAMTA5	TEA003570.1	0.999161	0.000838682
					CsCAMTA5	TEA005234.1	0.999188	0.000812121
					CsCAMTA5	TEA005239.1	0.999481	0.000518713
					CsCAMTA5	TEA007638.1	0.999798	0.000201725
					CsCAMTA5	TEA008619.1	0.999726	0.000274288
					CsCAMTA5	TEA009786.1	0.999507	0.000492882
					CsCAMTA5	TEA009914.1	0.999647	0.000352572
					CsCAMTA5	TEA010983.1	0.999656	0.00034402
					CsCAMTA5	TEA011198.1	0.999135	0.000864687
					CsCAMTA5	TEA011493.1	0.999625	0.000374642
					CsCAMTA5	TEA011617.1	0.999337	0.000663284
					CsCAMTA5	TEA012053.1	0.999289	0.00071117
					CsCAMTA5	TEA012147.1	0.99919	0.00080995
					CsCAMTA5	TEA013153.1	0.999803	0.000196707
					CsCAMTA5	TEA013624.1	0.999001	0.000999097
					CsCAMTA5	TEA014397.1	0.999015	0.00098494
					CsCAMTA5	TEA015685.1	0.999466	0.000534142
					CsCAMTA5	TEA015721.1	0.999077	0.00092295
					CsCAMTA5	TEA015730.1	0.999318	0.000682432
					CsCAMTA5	TEA015946.1	0.999825	0.000175348
					CsCAMTA5	TEA019249.1	0.999704	0.00029586
					CsCAMTA5	TEA019778.1	0.999537	0.000463037
					CsCAMTA5	TEA020219.1	0.99924	0.000759943
					CsCAMTA5	TEA020950.1	0.999655	0.000345033
					CsCAMTA5	TEA021078.1	0.999389	0.000611255
					CsCAMTA5	TEA021619.1	0.999326	0.000674511
					CsCAMTA5	TEA021900.1	0.999744	0.000256501
					CsCAMTA5	TEA022124.1	0.99911	0.000889736
					CsCAMTA5	TEA022304.1	0.999255	0.000744575
					CsCAMTA5	TEA022340.1	0.999198	0.000802259
					CsCAMTA5	TEA022917.1	0.999056	0.00094378
					CsCAMTA5	TEA022994.1	0.999482	0.000518144
					CsCAMTA5	TEA023134.1	0.999611	0.000389123
					CsCAMTA5	TEA023236.1	0.999264	0.000735726
					CsCAMTA5	TEA023302.1	0.999363	0.00063734
					CsCAMTA5	TEA023704.1	0.999701	0.000298763
					CsCAMTA5	TEA023768.1	0.999302	0.000697924
					CsCAMTA5	TEA024108.1	0.999678	0.000321662
					CsCAMTA5	TEA024579.1	0.999496	0.000504121
					CsCAMTA5	TEA024951.1	0.999979	2.10357e-05
					CsCAMTA5	TEA025637.1	0.999906	9.43818e-05
					CsCAMTA5	TEA025639.1	0.99901	0.000990037
					CsCAMTA5	TEA026232.1	0.999066	0.00093413
					CsCAMTA5	TEA026240.1	0.999584	0.000416283
					CsCAMTA5	TEA026578.1	0.999932	6.78435e-05
					CsCAMTA5	TEA027682.1	0.999939	6.10635e-05
					CsCAMTA5	TEA028014.1	0.999992	7.83755e-06
					CsCAMTA5	TEA028492.1	0.999751	0.0002488
					CsCAMTA5	TEA028641.1	0.999984	1.61447e-05
					CsCAMTA5	TEA029034.1	0.999856	0.00014412
					CsCAMTA5	TEA029702.1	0.999266	0.000733815
					CsCAMTA5	TEA030033.1	0.999908	9.21789e-05
					CsCAMTA5	TEA030995.1	0.999045	0.000955013
					CsCAMTA5	TEA033003.1	0.999382	0.000617932
					CsCAMTA5	TEA033716.1	0.999026	0.000973742
					CsCAMTA2	TEA001299.1	0.999399	0.0006013
					CsCAMTA2	TEA001411.1	0.999709	0.000290733
					CsCAMTA2	TEA018809.1	0.999552	0.000448114
					CsCAMTA2	TEA020637.1	0.999272	0.000728235
					CsCAMTA2	TEA024582.1	0.999016	0.000984254
					CsCAMTA2	TEA025349.1	0.99935	0.000649853
					CsCAMTA1	TEA003630.1	0.999543	0.000456489
					CsCAMTA1	TEA003831.1	0.999934	6.57438e-05
					CsCAMTA1	TEA004510.1	0.999538	0.000462358
					CsCAMTA1	TEA007257.1	0.999912	8.81414e-05
					CsCAMTA1	TEA010117.1	0.999225	0.000774722
					CsCAMTA1	TEA016213.1	0.999058	0.00094209
					CsCAMTA1	TEA018042.1	0.999941	5.92767e-05
					CsCAMTA1	TEA018221.1	0.999004	0.000996442
					CsCAMTA1	TEA020157.1	0.999202	0.000797967
					CsCAMTA1	TEA026616.1	0.999238	0.000761593
					CsCAMTA1	TEA026920.1	0.999211	0.000789006
