# Supplementary material for: Identification and Expression Analysis of CAMTA Genes in Tea Plant Reveal Their Complex Regulatory Role in Stress Responses
Source: Front Plant Sci. 2022 May 27;13:910768. doi: 10.3389/fpls.2022.910768 (PMC9196129; doi:10.3389/fpls.2022.910768)
Supplement: Supplementary file 1 [file Data_Sheet_1.ZIP › Table S6.xlsx]

## Sheet: Sheet1
Table S6 KEGG enrichment analysis of CsCAMTAs and their co-expression genes under cold and PEG simulated drought treatments.
KEGG enrichment analysis of CsCAMTAs and their co-expression genes under cold treatment
KEGG_A_class	KEGG_B_class	Pathway	out (137)	All (12561)	P value	Pathway ID	Genes	K_IDs
Genetic Information Processing	Translation	RNA transport	14	432	0.000262372	ko03013	TEA025808.1;TEA005177.1;TEA014050.1;TEA019170.1;TEA000893.1;TEA009796.1;TEA023447.1;TEA024663.1;TEA031386.1;TEA025964.1;TEA011028.1;TEA032694.1;TEA029957.1;TEA014039.1	K12881+K03231+K18213+K13126+K03249+K14317+K14326+K00784+K14294+K03253+K03231+K12812+K14303+K03260
Genetic Information Processing	Folding, sorting and degradation	Ubiquitin mediated proteolysis	10	280	0.000982815	ko04120	TEA024697.1;TEA023346.1;TEA001203.1;TEA027799.1;TEA007229.1;TEA025988.1;TEA003996.1;TEA012278.1;TEA000919.1;TEA024878.1	K03868+K06689+K10144+K03178+K03350+K03363+K10592+K10144+K10592+K10581
Genetic Information Processing	Translation	mRNA surveillance pathway	9	315	0.0076037	ko03015	TEA005593.1;TEA025808.1;TEA019170.1;TEA021367.1;TEA023447.1;TEA031386.1;TEA001568.1;TEA032694.1;TEA008522.1	K14399+K12881+K13126+K14401+K14326+K14294+K14411+K12812+K08873
Genetic Information Processing	Translation	Ribosome	11	433	0.00777107	ko03010	TEA022329.1;TEA025448.1;TEA010271.1;TEA006615.1;TEA000167.1;TEA021903.1;TEA012211.1;TEA020283.1;TEA022801.1;TEA001892.1;TEA008332.1	K02875+K02868+K02918+K02934+K02930+K02888+K02891+K02882+K02896+K02882+K02989
Genetic Information Processing	Replication and repair	Homologous recombination	6	163	0.00887157	ko03440	TEA027699.1;TEA030569.1;TEA002350.1;TEA012811.1;TEA011969.1;TEA031525.1	K10866+K10683+K10683+K10683+K11864+K02327
Metabolism	Lipid metabolism	Linoleic acid metabolism	3	43	0.0113953	ko00591	TEA025813.1;TEA011186.1;TEA006574.1	K14674+K14674+K14674
Metabolism	Lipid metabolism	Steroid biosynthesis	4	100	0.0237561	ko00100	TEA025813.1;TEA033703.1;TEA011186.1;TEA006574.1	K14674+K14424+K14674+K14674
Metabolism	Lipid metabolism	Arachidonic acid metabolism	3	59	0.0264777	ko00590	TEA025813.1;TEA011186.1;TEA006574.1	K14674+K14674+K14674
Genetic Information Processing	Folding, sorting and degradation	Proteasome	4	118	0.0401011	ko03050	TEA020944.1;TEA009935.1;TEA018998.1;TEA023087.1	K03063+K02734+K03029+K02729
Metabolism	Carbohydrate metabolism	Pentose phosphate pathway	4	119	0.0411578	ko00030	TEA030108.1;TEA001713.1;TEA005734.1;TEA001146.1	K00036+K00033+K00895+K01810
KEGG enrichment analysis of CsCAMTAs and their co-expression genes under PEG simulated drought treatment
KEGG_A_class	KEGG_B_class	Pathway	out (179)	All (12561)	Pvalue	Pathway ID	Genes	K_IDs
Metabolism	Carbohydrate metabolism	Starch and sucrose metabolism	16	460	0.000892888	ko00500	TEA030607.1;TEA010089.1;TEA029228.1;TEA002204.1;TEA026010.1;TEA012147.1;TEA031081.1;TEA009787.1;TEA021945.1;TEA027242.1;TEA015730.1;TEA005239.1;TEA020366.1;TEA000085.1;TEA011198.1;TEA003496.1	K19891+K19892+K05350+K00847+K19891+K19892+K00703+K01179+K16055+K19891+K16055+K01513+K00847+K00688+K00847+K19892
Metabolism	Metabolism of cofactors and vitamins	Ubiquinone and other terpenoid-quinone biosynthesis	5	71	0.00338685	ko00130	TEA014735.1;TEA013153.1;TEA011382.1;TEA021900.1;TEA017719.1	K12502+K03809+K14760+K12501+K14759
Metabolism	Glycan biosynthesis and metabolism	Glycosphingolipid biosynthesis - ganglio series	5	73	0.00381925	ko00604	TEA027845.1;TEA004997.1;TEA005234.1;TEA014665.1;TEA022493.1	K00780+K12373+K12309+K12309+K12309
Metabolism	Global and overview maps	Metabolic pathways	84	4650	0.00396406	ko01100	TEA014500.1;TEA008946.1;TEA022304.1;TEA025813.1;TEA033519.1;TEA025246.1;TEA027685.1;TEA021445.1;TEA010147.1;TEA010983.1;TEA030604.1;TEA026616.1;TEA030966.1;TEA009452.1;TEA009470.1;TEA014735.1;TEA023017.1;TEA005102.1;TEA024110.1;TEA010288.1;TEA019438.1;TEA008037.1;TEA026091.1;TEA027845.1;TEA018689.1;TEA000885.1;TEA029228.1;TEA017140.1;TEA004997.1;TEA033394.1;TEA002204.1;TEA031081.1;TEA027792.1;TEA…	K09903+K02717+K00889+K14674+K05275+K09458+K05917+K00430+K00430+K09903+K02717+K04710+K20884+K00927+K01627+K12502+K08916+K01061+K01184+K16904+K00818+K00901+K01190+K00780+K01859+K01897+K05350+K00430+K12373+K11517+K00847+K00703+K08726+K01179+K00430+K01807+K13510+K08678+K15397+K16055+K00981+K00940+K03405+K01738+K16055+K01760+K03404+K12309+K01513+K01068+K05605+K14760+K01074+K12309+K00847+K02717+K13065+…
Metabolism	Lipid metabolism	Arachidonic acid metabolism	4	59	0.00986955	ko00590	TEA025813.1;TEA027792.1;TEA011186.1;TEA006574.1	K14674+K08726+K14674+K14674
Metabolism	Metabolism of cofactors and vitamins	Riboflavin metabolism	3	32	0.0104211	ko00740	TEA030966.1;TEA005239.1;TEA005888.1	K20884+K01513+K11752
Metabolism	Global and overview maps	Biosynthesis of secondary metabolites	51	2667	0.0126322	ko01110	TEA025813.1;TEA027685.1;TEA021445.1;TEA010147.1;TEA006280.1;TEA030966.1;TEA012742.1;TEA009452.1;TEA014735.1;TEA005102.1;TEA019438.1;TEA008037.1;TEA018689.1;TEA029228.1;TEA017140.1;TEA033394.1;TEA020219.1;TEA031081.1;TEA012622.1;TEA021619.1;TEA016875.1;TEA026924.1;TEA026282.1;TEA018733.1;TEA011501.1;TEA013153.1;TEA023768.1;TEA032426.1;TEA033716.1;TEA011382.1;TEA022319.1;TEA013090.1;TEA000085.1;TEA…	K14674+K05917+K00430+K00430+K13265+K20884+K15813+K00927+K12502+K01061+K00818+K00901+K01859+K05350+K00430+K11517+K11820+K00703+K00430+K01807+K15397+K00981+K00940+K03405+K01738+K03809+K01760+K03404+K01068+K14760+K13065+K09839+K00688+K02437+K01952+K00699+K00128+K14674+K15397+K14674+K08081+K00873+K11752+K00787+K00030+K00891+K15919+K14759+K00891+K00276+K01057
Metabolism	Glycan biosynthesis and metabolism	Other glycan degradation	6	135	0.0127575	ko00511	TEA026091.1;TEA004997.1;TEA006290.1;TEA005234.1;TEA014665.1;TEA022493.1	K01190+K12373+K01206+K12309+K12309+K12309
Metabolism	Lipid metabolism	Fatty acid elongation	4	66	0.0144786	ko00062	TEA016875.1;TEA033716.1;TEA004430.1;TEA009759.1	K15397+K01068+K01074+K15397
Metabolism	Lipid metabolism	Linoleic acid metabolism	3	43	0.0231456	ko00591	TEA025813.1;TEA011186.1;TEA006574.1	K14674+K14674+K14674
Metabolism	Amino acid metabolism	Lysine degradation	4	84	0.0318827	ko00310	TEA027686.1;TEA032018.1;TEA017703.1;TEA003638.1	K11420+K00128+K18826+K19199
Metabolism	Lipid metabolism	Sphingolipid metabolism	5	127	0.0351713	ko00600	TEA026616.1;TEA026091.1;TEA005234.1;TEA014665.1;TEA022493.1	K04710+K01190+K12309+K12309+K12309
Metabolism	Glycan biosynthesis and metabolism	Glycosphingolipid biosynthesis - globo and isoglobo series	2	22	0.0387052	ko00603	TEA027845.1;TEA004997.1	K00780+K12373
Metabolism	Glycan biosynthesis and metabolism	Glycosaminoglycan degradation	4	90	0.0395756	ko00531	TEA004997.1;TEA005234.1;TEA014665.1;TEA022493.1	K12373+K12309+K12309+K12309
Metabolism	Lipid metabolism	Ether lipid metabolism	4	92	0.0423553	ko00565	TEA025813.1;TEA006316.1;TEA011186.1;TEA006574.1	K14674+K13510+K14674+K14674
