# Supplementary material for: Identification and Expression Analysis of CAMTA Genes in Tea Plant Reveal Their Complex Regulatory Role in Stress Responses
Source: Front Plant Sci. 2022 May 27;13:910768. doi: 10.3389/fpls.2022.910768 (PMC9196129; doi:10.3389/fpls.2022.910768)
Supplement: Supplementary file 1 [file Data_Sheet_1.ZIP › Table S7.xlsx]

## Sheet: Sheet1
Table S7. Putative interacting proteins of CsCAMTA proteins based on String database.
Tea plant CAMTAs	Arabidopsis homologs	Interaction proteins
		Transcription factors	Protein kinases	Functional proteins
CsCAMTA2	CMTA3	CBP60G	CIPK14	EDS1
	CMTA3	CBF2	CRLK1	CM2
	CMTA3	RHL41		RSW3
	CMTA3	MYB15		AT5G55220
	CMTA3	ICE1		XLG2
	CMTA3	AT3G62140		SRS
	CMTA3	SIZ1
	CMTA3	CBF1
	CMTA3	BT3
	CMTA3	SARD1
	CMTA3	AT1G75340
CsCAMTA1 and CsCAMTA3	AT1G67310	AT3G62140	CIPK14	AT5G55220
	AT1G67310	FBP7		XLG2
	AT1G67310			SRS
CsCAMTA4 and CsCAMTA5	AT4G16150	AT3G62140	CIPK14	AT5G55220
	AT4G16150	AT1G75340
