# Supplementary material for: Identification and Expression Analysis of CAMTA Genes in Tea Plant Reveal Their Complex Regulatory Role in Stress Responses
Source: Front Plant Sci. 2022 May 27;13:910768. doi: 10.3389/fpls.2022.910768 (PMC9196129; doi:10.3389/fpls.2022.910768)
Supplement: Supplementary file 1 [file Data_Sheet_1.ZIP › Table S8.xlsx]

## Sheet: Sheet1
Table S8. The CAMTA binding cis element analysis in the promoter regions of tea plant homologous protein-coding genes in the interaction network.
Arabidopsis protein	Homologous tea plant protein	(G/A/C)CGCG(C/G/T) cis element	Cis element site in the promoter of tea plant homologous gene	Arabidopsis protein	Homologous tea plant protein	(A/C)CGTGT cis element	Cis element site in the promoter of tea plant homologous gene
AT1G67310.1	TEA006574.1 (CsCAMTA3)	ACGCGG	-761 ~ -756	CRLK1	TEA021494.1	CCGTGT	-1219 ~ -1214
CBL2	TEA008122.1	ACGCGG	-545 ~ -540	CBF1	TEA011105.1	ACGTGT	-493 ~ -488
SUMO1	TEA020862.1	ACGCGT	-1528 ~ -1523	AT1G75340	TEA032388.1	ACGTGT	-19 ~ -14
		GCGCGG	-565 ~ -560	CMTA3	TEA012477.1 (CsCAMTA2)	ACGTGT	-1023 ~ -1018
CBF2	TEA010420.1	CCGCGT	-255 ~ -250	SARD1	TEA023367.1	CCGTGT	-687 ~ -682
SARD1	TEA023367.1	CCGCGG	-1548 ~ -1543			ACGTGT	-283 ~ -278
MYB15	TEA029615.1	GCGCGT	-861 ~ -856	SCE1	TEA023703.1	ACGTGT	-656 ~ -651
RHL41	TEA020473.1	ACGCGC	-1551 ~ -1546	AT4G16150.1	TEA011490.1 (CsCAMTA5)	CCGTGT	-1025 ~ -1020
		ACGCGG	-298 ~ -293			ACGTGT	-177 ~ -172
AT4G16150.1	TEA011490.1 (CsCAMTA5)	GCGCGG	-1639 ~ -1634
XLG2	TEA023954.1	ACGCGT	-350 ~ -345
